# Supplementary material for: Identification of Long Noncoding RNAs Deregulated in Papillary Thyroid Cancer and Correlated with BRAFV600E Mutation by Bioinformatics Integrative Analysis
Source: Sci Rep. 2017 May 10;7:1662. doi: 10.1038/s41598-017-01957-0 (PMC5431778; doi:10.1038/s41598-017-01957-0)
Supplement: Supplementary file 2 — Supplemental datasets [file 41598_2017_1957_MOESM2_ESM.xls]

## Sheet: S1
DE lncRNAs between paired Normal and PTC (log2 fold change >1 or<-1; adj. p-value <1x10 E-7)								DE lncRNAs between paired Normal and PTC (log2 fold change >1 or<-1; adj. p-value <0.05)
	log2(fold_change)	adj.p-value							log2(fold_change)	adj.p-value
ENSG00000223914.1	7.0474	8.69184e-11						ENSG00000259264.1	7.47495	8.27976e-06
ENSG00000250748.2	7.0182	4.55935e-09						ENSG00000237463.1	7.21537	1.95996e-07
ENSG00000214797.3	7.015	6.38636e-09						ENSG00000223914.1	7.0474	8.69184e-11
ENSG00000273132.1	5.49923	4.16751e-10						ENSG00000250748.2	7.0182	4.55935e-09
ENSG00000230918.1	5.49451	1.16598e-10						ENSG00000214797.3	7.015	6.38636e-09
ENSG00000260328.1	5.39109	4.27433e-08						ENSG00000234736.1	6.75842	0.00698086
ENSG00000256268.1	5.12879	2.27002e-14						ENSG00000260943.1	6.73968	9.25602e-06
ENSG00000187979.4	4.64067	6.6176e-09						ENSG00000273132.1	5.49923	4.16751e-10
ENSG00000215498.4	4.57667	3.08703e-08						ENSG00000230918.1	5.49451	1.16598e-10
ENSG00000272482.1	4.32893	9.74554e-10						ENSG00000260328.1	5.39109	4.27433e-08
ENSG00000262772.1	4.03057	1.03683e-08						ENSG00000259042.1	5.20537	0.00180446
ENSG00000135253.9	3.73473	9.99062e-08						ENSG00000256268.1	5.12879	2.27002e-14
ENSG00000225342.1	3.67361	5.39662e-08						ENSG00000251002.3	5.03119	0.000471233
ENSG00000237525.2	3.65636	1.62442e-11						ENSG00000223813.2	4.93637	1.296e-06
ENSG00000227076.1	3.41642	4.86005e-11						ENSG00000237512.2	4.80327	0.000103079
ENSG00000233542.1	3.39318	1.39877e-10						ENSG00000187979.4	4.64067	6.6176e-09
ENSG00000256717.1	3.06872	2.04834e-10						ENSG00000215498.4	4.57667	3.08703e-08
ENSG00000250343.1	3.05998	3.41235e-12						ENSG00000255595.1	4.45789	8.08527e-06
ENSG00000225511.2	3.01054	7.30681e-08						ENSG00000272482.1	4.32893	9.74554e-10
ENSG00000256969.1	2.91575	5.83066e-09						ENSG00000251576.1	4.25623	2.0836e-06
ENSG00000237187.4	2.8995	3.08997e-08						ENSG00000203585.3	4.09429	4.65283e-05
ENSG00000225285.1	2.82542	1.31048e-08						ENSG00000262772.1	4.03057	1.03683e-08
ENSG00000253616.1	2.79613	5.62805e-11						ENSG00000237101.1	3.98651	0.00161472
ENSG00000270000.1	2.77582	7.36549e-13						ENSG00000268307.1	3.96922	1.38531e-07
ENSG00000232259.1	2.76662	3.45496e-09						ENSG00000258461.1	3.9192	9.28844e-05
ENSG00000267374.1	2.6018	4.26377e-08						ENSG00000226363.3	3.87462	2.36332e-05
ENSG00000261550.1	2.56533	2.72233e-08						ENSG00000254972.1	3.82396	0.00506471
ENSG00000270607.1	2.50348	9.13016e-09						ENSG00000227292.1	3.78979	4.3335e-06
ENSG00000262152.2	2.4909	5.46139e-11						ENSG00000264659.1	3.75473	0.0123403
ENSG00000272239.1	2.48819	2.81607e-08						ENSG00000135253.9	3.73473	9.99062e-08
ENSG00000229160.1	2.42893	2.02084e-08						ENSG00000225342.1	3.67361	5.39662e-08
ENSG00000259005.1	2.26842	1.65017e-08						ENSG00000231210.2	3.67153	1.00684e-06
ENSG00000258844.1	2.22166	1.56579e-11						ENSG00000237525.2	3.65636	1.62442e-11
ENSG00000224020.1	2.21329	2.82222e-12						ENSG00000273143.1	3.60289	9.11956e-07
ENSG00000232973.7	2.19143	1.29925e-09						ENSG00000223573.2	3.53115	0.000827252
ENSG00000224945.1	2.18075	2.04451e-09						ENSG00000256916.1	3.5175	0.00611174
ENSG00000263718.2	2.06413	2.17147e-09						ENSG00000268460.1	3.43367	0.00064653
ENSG00000267551.3	2.01333	1.56869e-08						ENSG00000227076.1	3.41642	4.86005e-11
ENSG00000260992.1	1.95558	3.12171e-12						ENSG00000233542.1	3.39318	1.39877e-10
ENSG00000225506.2	1.89252	1.87782e-09						ENSG00000256915.1	3.37847	2.19378e-05
ENSG00000224818.1	1.88085	1.77721e-11						ENSG00000259354.1	3.34578	2.70989e-05
ENSG00000255366.1	1.82061	1.40808e-08						ENSG00000237978.1	3.30644	5.17614e-05
ENSG00000234546.2	1.75222	9.55238e-14						ENSG00000263680.2	3.26845	9.6988e-06
ENSG00000250240.1	1.72583	7.30681e-08						ENSG00000225431.1	3.26351	0.00225348
ENSG00000272970.1	1.72298	8.43215e-08						ENSG00000243220.1	3.22104	7.50609e-07
ENSG00000260912.1	1.70649	1.28776e-12						ENSG00000227136.2	3.19974	0.00122979
ENSG00000267750.1	1.67177	6.87043e-11						ENSG00000273409.1	3.19961	0.0219115
ENSG00000260920.1	1.57517	7.65065e-11						ENSG00000272384.1	3.1977	0.000989605
ENSG00000237424.1	1.56763	3.31497e-09						ENSG00000272043.1	3.14334	0.00427528
ENSG00000237714.1	1.55134	4.32561e-08						ENSG00000271857.1	3.13921	1.76679e-07
ENSG00000228526.2	1.53691	3.41382e-11						ENSG00000259887.1	3.10416	2.62584e-05
ENSG00000273403.1	1.52573	4.26377e-08						ENSG00000256717.1	3.06872	2.04834e-10
ENSG00000272183.1	1.50682	7.14909e-08						ENSG00000250343.1	3.05998	3.41235e-12
ENSG00000272079.1	1.49519	4.76444e-11						ENSG00000259417.2	3.02559	5.29968e-05
ENSG00000270145.1	1.48401	1.70685e-08						ENSG00000225511.2	3.01054	7.30681e-08
ENSG00000257702.3	1.47371	5.05738e-12						ENSG00000247675.2	2.97902	6.68155e-06
ENSG00000261438.1	1.42877	1.98072e-11						ENSG00000251095.2	2.97696	0.00660521
ENSG00000273368.1	1.42638	5.19516e-10						ENSG00000260997.1	2.97178	0.000810876
ENSG00000272733.1	1.31335	2.46842e-08						ENSG00000255345.1	2.95157	8.40896e-07
ENSG00000203288.3	1.28361	9.33696e-13						ENSG00000273443.1	2.94315	1.98742e-05
ENSG00000232310.2	1.27035	9.55143e-09						ENSG00000256969.1	2.91575	5.83066e-09
ENSG00000245213.2	1.26994	2.10288e-12						ENSG00000230838.1	2.91474	0.00438398
ENSG00000261690.1	1.25565	8.18386e-10						ENSG00000237187.4	2.8995	3.08997e-08
ENSG00000272198.1	1.22229	1.06805e-10						ENSG00000273301.1	2.87755	0.00273068
ENSG00000247134.2	1.21762	2.98904e-08						ENSG00000230107.1	2.86825	0.005733
ENSG00000245571.2	1.19115	7.13921e-09						ENSG00000233725.3	2.85175	3.65264e-06
ENSG00000253878.1	1.14551	3.93836e-11						ENSG00000264727.1	2.85097	0.000439137
ENSG00000233621.1	1.13282	1.73003e-09						ENSG00000225285.1	2.82542	1.31048e-08
ENSG00000232093.1	1.12001	4.38467e-10						ENSG00000253616.1	2.79613	5.62805e-11
ENSG00000259953.1	1.10231	5.23007e-10						ENSG00000270000.1	2.77582	7.36549e-13
ENSG00000224805.2	1.04588	8.25855e-08						ENSG00000232259.1	2.76662	3.45496e-09
ENSG00000247400.3	-1.00133	3.01119e-13						ENSG00000240498.2	2.73521	2.27621e-05
ENSG00000236753.1	-1.01096	4.37698e-12						ENSG00000229116.1	2.69702	1.11114e-05
ENSG00000259969.1	-1.01446	9.82379e-08						ENSG00000226738.1	2.69286	0.0204238
ENSG00000228223.1	-1.01485	4.43741e-12						ENSG00000258919.1	2.66247	0.00617553
ENSG00000266601.1	-1.0152	4.67004e-11						ENSG00000224167.1	2.65025	4.40328e-06
ENSG00000229848.1	-1.01577	1.92076e-08						ENSG00000230098.1	2.62163	7.06508e-07
ENSG00000249592.1	-1.0183	6.56914e-10						ENSG00000267374.1	2.6018	4.26377e-08
ENSG00000263400.2	-1.01896	2.88741e-12						ENSG00000235770.1	2.58572	3.69743e-06
ENSG00000260448.1	-1.02011	2.24797e-14						ENSG00000259225.2	2.57563	8.45062e-07
ENSG00000236130.1	-1.03757	3.11885e-09						ENSG00000261550.1	2.56533	2.72233e-08
ENSG00000234978.1	-1.03827	3.79491e-09						ENSG00000236039.1	2.52887	4.31923e-05
ENSG00000267581.1	-1.04208	1.85539e-09						ENSG00000234155.1	2.52794	5.65787e-07
ENSG00000247934.3	-1.04618	3.77161e-10						ENSG00000271959.1	2.51044	1.37897e-05
ENSG00000272846.1	-1.04972	9.89852e-12						ENSG00000270607.1	2.50348	9.13016e-09
ENSG00000228801.5	-1.05125	1.05956e-10						ENSG00000230910.2	2.50004	1.38003e-06
ENSG00000260065.1	-1.05192	7.40199e-09						ENSG00000253553.1	2.49595	2.35049e-06
ENSG00000272688.1	-1.05489	2.00826e-11						ENSG00000262152.2	2.4909	5.46139e-11
ENSG00000259138.1	-1.05652	4.08456e-08						ENSG00000272239.1	2.48819	2.81607e-08
ENSG00000261428.1	-1.05688	1.18081e-11						ENSG00000230400.1	2.43503	0.000178031
ENSG00000272914.1	-1.0683	1.22412e-11						ENSG00000229160.1	2.42893	2.02084e-08
ENSG00000258057.1	-1.0703	2.19631e-08						ENSG00000235385.1	2.4219	0.00333223
ENSG00000237126.4	-1.07348	1.08457e-14						ENSG00000226508.1	2.40533	2.97997e-06
ENSG00000272463.1	-1.07674	1.77986e-09						ENSG00000271830.1	2.38936	6.73755e-07
ENSG00000249752.1	-1.07968	1.9087e-08						ENSG00000267108.1	2.36019	2.51269e-05
ENSG00000232995.3	-1.08286	8.4511e-12						ENSG00000227036.2	2.32426	1.1014e-06
ENSG00000269038.1	-1.08753	2.02224e-11						ENSG00000260807.2	2.32111	1.48703e-05
ENSG00000259366.1	-1.09178	6.7121e-11						ENSG00000224506.2	2.29886	0.00235541
ENSG00000259826.1	-1.09224	1.69828e-15						ENSG00000261728.1	2.27901	0.0061894
ENSG00000265458.1	-1.09911	1.46802e-10						ENSG00000238106.1	2.27569	0.0100095
ENSG00000260917.1	-1.10062	1.33927e-14						ENSG00000259005.1	2.26842	1.65017e-08
ENSG00000251141.1	-1.10147	1.05079e-12						ENSG00000260769.1	2.23784	0.000377329
ENSG00000265399.1	-1.10185	4.53444e-12						ENSG00000228294.2	2.23738	6.08641e-06
ENSG00000245685.2	-1.10343	4.49754e-10						ENSG00000258844.1	2.22166	1.56579e-11
ENSG00000238197.1	-1.10599	1.77066e-12						ENSG00000224020.1	2.21329	2.82222e-12
ENSG00000245498.2	-1.10687	6.63168e-11						ENSG00000232973.7	2.19143	1.29925e-09
ENSG00000224165.1	-1.11701	7.02699e-08						ENSG00000225969.1	2.18082	2.97818e-05
ENSG00000261423.1	-1.11864	5.75481e-12						ENSG00000224945.1	2.18075	2.04451e-09
ENSG00000227544.4	-1.12454	2.73424e-08						ENSG00000171889.3	2.17829	6.8732e-07
ENSG00000232860.3	-1.12947	2.33881e-11						ENSG00000225298.1	2.17296	0.000333707
ENSG00000227354.2	-1.13721	7.07399e-12						ENSG00000269619.1	2.17247	3.03781e-05
ENSG00000236643.1	-1.13758	9.87316e-12						ENSG00000263154.1	2.16276	4.51686e-05
ENSG00000264920.1	-1.13973	1.00358e-08						ENSG00000237742.2	2.1457	2.50656e-07
ENSG00000270127.1	-1.1411	8.75357e-10						ENSG00000259342.1	2.13721	9.40837e-05
ENSG00000260190.1	-1.14125	2.87912e-10						ENSG00000253852.1	2.11599	1.01989e-06
ENSG00000229956.5	-1.14176	4.5505e-15						ENSG00000267461.1	2.10802	0.0031839
ENSG00000236299.3	-1.14359	2.20883e-10						ENSG00000225007.1	2.09619	0.00291188
ENSG00000225377.1	-1.14631	4.22691e-16						ENSG00000225210.5	2.09442	7.82758e-06
ENSG00000250073.2	-1.14701	1.37441e-10						ENSG00000231666.1	2.07779	1.30711e-06
ENSG00000272870.1	-1.15212	1.78862e-12						ENSG00000227517.2	2.06829	0.013582
ENSG00000235724.4	-1.15458	1.01525e-11						ENSG00000263718.2	2.06413	2.17147e-09
ENSG00000249492.1	-1.15746	3.05031e-11						ENSG00000256064.1	2.06346	0.0259772
ENSG00000267640.1	-1.15837	4.06929e-13						ENSG00000270069.1	2.06243	1.02657e-05
ENSG00000268015.1	-1.15924	2.36882e-09						ENSG00000258082.1	2.04653	3.9344e-07
ENSG00000260572.1	-1.17069	8.00371e-13						ENSG00000224592.1	2.04355	0.000248724
ENSG00000260037.1	-1.17118	2.33289e-10						ENSG00000267199.1	2.02872	8.04735e-06
ENSG00000272377.1	-1.17173	4.52804e-08						ENSG00000267551.3	2.01333	1.56869e-08
ENSG00000223768.1	-1.189	4.75697e-10						ENSG00000226149.1	2.01272	2.29928e-07
ENSG00000272754.1	-1.19312	3.36988e-09						ENSG00000246363.2	2.004	0.0041912
ENSG00000177788.5	-1.19566	9.33876e-14						ENSG00000227066.1	2.00393	1.05125e-06
ENSG00000260805.1	-1.19718	5.19574e-08						ENSG00000203446.2	1.99245	0.00183632
ENSG00000234390.4	-1.19837	2.27002e-14						ENSG00000224189.2	1.97894	5.83346e-06
ENSG00000255164.1	-1.19992	4.81531e-12						ENSG00000254431.1	1.97242	3.04523e-06
ENSG00000248309.1	-1.19997	6.30685e-12						ENSG00000261521.1	1.96113	0.000223762
ENSG00000240875.1	-1.20333	1.12677e-09						ENSG00000260992.1	1.95558	3.12171e-12
ENSG00000239828.2	-1.20481	3.11721e-09						ENSG00000214870.4	1.95092	0.00104065
ENSG00000204860.4	-1.20748	2.40506e-11						ENSG00000229563.2	1.94972	3.808e-05
ENSG00000231770.1	-1.20983	1.62827e-14						ENSG00000228651.1	1.94805	0.00118804
ENSG00000272784.1	-1.21211	8.90345e-08						ENSG00000227356.2	1.94697	0.00558343
ENSG00000235652.3	-1.21572	9.80603e-12						ENSG00000254654.1	1.94528	2.50387e-05
ENSG00000259209.1	-1.21991	1.00147e-08						ENSG00000238005.2	1.92877	6.61652e-06
ENSG00000267904.1	-1.23058	2.9406e-08						ENSG00000248757.1	1.92694	0.00274067
ENSG00000237943.2	-1.23097	2.00172e-10						ENSG00000253477.1	1.92064	0.000132395
ENSG00000233237.2	-1.23219	1.20269e-08						ENSG00000272824.1	1.89511	5.67928e-06
ENSG00000226445.1	-1.23254	1.53385e-10						ENSG00000225506.2	1.89252	1.87782e-09
ENSG00000271978.1	-1.23322	2.01323e-11						ENSG00000256083.1	1.88736	0.00221557
ENSG00000227403.1	-1.24328	8.01521e-12						ENSG00000234308.1	1.88214	0.00666614
ENSG00000246145.1	-1.24671	1.26555e-09						ENSG00000224818.1	1.88085	1.77721e-11
ENSG00000242759.2	-1.247	3.74388e-09						ENSG00000233818.1	1.86091	1.26387e-05
ENSG00000259673.1	-1.24819	8.76737e-16						ENSG00000240541.2	1.84312	0.00108136
ENSG00000249348.1	-1.25215	5.59298e-16						ENSG00000227188.1	1.83927	0.000165338
ENSG00000235159.1	-1.25513	1.60566e-12						ENSG00000233942.1	1.82763	5.79043e-07
ENSG00000254109.1	-1.2568	1.38392e-14						ENSG00000255366.1	1.82061	1.40808e-08
ENSG00000232907.3	-1.25688	1.87112e-08						ENSG00000267121.1	1.8148	0.000710746
ENSG00000254648.1	-1.26683	3.36887e-09						ENSG00000254142.2	1.81107	0.000549926
ENSG00000251602.2	-1.26879	1.03677e-15						ENSG00000206195.6	1.807	0.000983093
ENSG00000257497.1	-1.27453	1.66592e-10						ENSG00000214145.2	1.80226	0.000253164
ENSG00000266767.1	-1.27613	3.26096e-09						ENSG00000256234.1	1.79535	1.09425e-05
ENSG00000259248.1	-1.27661	7.25377e-11						ENSG00000254235.1	1.79326	0.00317735
ENSG00000258999.1	-1.28149	1.81913e-12						ENSG00000262362.1	1.78842	2.76109e-06
ENSG00000268416.1	-1.28346	1.59566e-09						ENSG00000267785.1	1.78465	0.00592164
ENSG00000251615.3	-1.28809	1.44268e-13						ENSG00000255750.1	1.78201	0.00106741
ENSG00000224358.1	-1.28822	3.98938e-11						ENSG00000237520.1	1.78118	0.000870432
ENSG00000251359.3	-1.29096	3.12722e-12						ENSG00000223975.1	1.77585	0.00341683
ENSG00000245281.2	-1.29209	1.57438e-12						ENSG00000231441.1	1.77331	1.07675e-05
ENSG00000232453.1	-1.29829	5.79416e-13						ENSG00000273118.1	1.76524	3.69674e-05
ENSG00000244479.2	-1.30222	2.50866e-12						ENSG00000235947.1	1.75642	2.91742e-05
ENSG00000236021.1	-1.30247	7.44141e-08						ENSG00000234546.2	1.75222	9.55238e-14
ENSG00000230555.2	-1.30277	5.55703e-11						ENSG00000253632.1	1.74986	0.0414371
ENSG00000268549.1	-1.30524	3.20916e-08						ENSG00000231964.1	1.74156	0.000518009
ENSG00000258982.1	-1.30922	3.24056e-08						ENSG00000249628.2	1.73029	3.17587e-05
ENSG00000226530.1	-1.31068	5.39662e-08						ENSG00000262188.1	1.72977	0.000231413
ENSG00000267414.1	-1.31378	1.5274e-13						ENSG00000227959.1	1.72806	0.0121394
ENSG00000267480.1	-1.31669	4.66544e-11						ENSG00000250240.1	1.72583	7.30681e-08
ENSG00000233108.1	-1.32182	5.87402e-08						ENSG00000272970.1	1.72298	8.43215e-08
ENSG00000224281.4	-1.32248	4.39598e-15						ENSG00000214407.3	1.71239	0.00533771
ENSG00000246731.2	-1.33993	1.16671e-10						ENSG00000235023.1	1.71165	2.14979e-06
ENSG00000229017.2	-1.34019	1.376e-12						ENSG00000250320.1	1.70874	0.0278626
ENSG00000271538.1	-1.34196	2.11941e-09						ENSG00000251388.1	1.70719	0.000172265
ENSG00000267064.1	-1.34934	2.87997e-09						ENSG00000260912.1	1.70649	1.28776e-12
ENSG00000272631.1	-1.35111	2.26123e-08						ENSG00000228789.2	1.683	0.000462272
ENSG00000258789.1	-1.35744	1.23873e-10						ENSG00000244306.5	1.68126	3.20443e-05
ENSG00000189223.9	-1.35798	9.28505e-08						ENSG00000269898.1	1.67817	8.02834e-06
ENSG00000241313.2	-1.36261	1.01525e-11						ENSG00000226822.1	1.67736	0.010834
ENSG00000273081.1	-1.38091	2.63786e-15						ENSG00000267750.1	1.67177	6.87043e-11
ENSG00000267605.1	-1.38917	4.81209e-08						ENSG00000230479.1	1.66373	9.70264e-06
ENSG00000272769.1	-1.40053	1.81551e-11						ENSG00000215866.3	1.65251	1.14833e-06
ENSG00000260213.1	-1.40146	5.91934e-12						ENSG00000250230.2	1.6487	6.12758e-06
ENSG00000177640.11	-1.40354	9.62515e-15						ENSG00000224715.1	1.64846	5.3085e-05
ENSG00000231170.1	-1.40432	8.69184e-11						ENSG00000271156.1	1.64782	0.0455797
ENSG00000254631.1	-1.40888	2.07297e-10						ENSG00000262903.1	1.64711	6.59246e-07
ENSG00000259104.2	-1.40898	1.10751e-12						ENSG00000235027.1	1.64366	5.46043e-07
ENSG00000232485.2	-1.41308	6.2928e-12						ENSG00000232884.3	1.63316	0.0321134
ENSG00000235072.1	-1.41345	1.87782e-09						ENSG00000224743.2	1.63088	0.00184992
ENSG00000257283.1	-1.41446	7.31287e-10						ENSG00000267279.1	1.62698	1.71661e-05
ENSG00000238198.1	-1.42184	3.12722e-12						ENSG00000267765.1	1.61943	0.000275925
ENSG00000257829.1	-1.43225	1.14467e-09						ENSG00000241679.2	1.60389	0.000677578
ENSG00000251314.2	-1.43373	4.99706e-08						ENSG00000272808.1	1.59385	9.73341e-06
ENSG00000260118.1	-1.43938	4.61234e-10						ENSG00000263167.1	1.58714	0.00132515
ENSG00000233878.1	-1.44683	4.66544e-11						ENSG00000260920.1	1.57517	7.65065e-11
ENSG00000227543.3	-1.44987	3.648e-08						ENSG00000237424.1	1.56763	3.31497e-09
ENSG00000235079.1	-1.45818	1.05444e-08						ENSG00000236708.1	1.56463	0.0106375
ENSG00000245059.2	-1.45827	4.86005e-11						ENSG00000237548.1	1.56123	0.000280983
ENSG00000231856.1	-1.45942	7.42687e-17						ENSG00000234380.1	1.56016	5.40222e-06
ENSG00000253636.1	-1.46033	2.12435e-15						ENSG00000237714.1	1.55134	4.32561e-08
ENSG00000248544.2	-1.46128	2.14734e-10						ENSG00000223764.2	1.54568	0.000891518
ENSG00000226889.3	-1.46139	3.30998e-12						ENSG00000237327.1	1.54184	0.000309831
ENSG00000271347.1	-1.46716	3.09689e-09						ENSG00000272002.1	1.54009	2.44947e-05
ENSG00000248925.1	-1.48817	9.6418e-09						ENSG00000228526.2	1.53691	3.41382e-11
ENSG00000226581.1	-1.48901	6.66923e-12						ENSG00000228079.1	1.53605	0.00290097
ENSG00000260509.2	-1.49709	1.55644e-08						ENSG00000242578.1	1.53039	3.36823e-06
ENSG00000236166.1	-1.49931	4.68414e-10						ENSG00000273403.1	1.52573	4.26377e-08
ENSG00000196972.6	-1.50227	7.05131e-13						ENSG00000256694.1	1.52153	0.00400937
ENSG00000260578.1	-1.50808	1.51337e-08						ENSG00000268845.1	1.52151	0.00704175
ENSG00000270077.1	-1.50922	9.78784e-11						ENSG00000225383.2	1.5159	0.00258075
ENSG00000254231.1	-1.51569	1.53027e-12						ENSG00000250066.1	1.5136	0.000990118
ENSG00000257647.1	-1.51883	1.35007e-11						ENSG00000185186.4	1.51202	0.000674308
ENSG00000254757.1	-1.52215	5.09359e-08						ENSG00000272183.1	1.50682	7.14909e-08
ENSG00000233509.2	-1.52273	1.02684e-12						ENSG00000257279.1	1.49621	0.000268811
ENSG00000247193.2	-1.52556	6.05478e-09						ENSG00000272079.1	1.49519	4.76444e-11
ENSG00000259187.1	-1.52824	1.36781e-12						ENSG00000269489.1	1.49317	7.66818e-07
ENSG00000272691.1	-1.53475	7.64375e-08						ENSG00000237852.1	1.4925	4.21614e-05
ENSG00000272632.1	-1.53602	2.73307e-10						ENSG00000236663.1	1.48883	0.00145697
ENSG00000241155.1	-1.53629	2.88741e-12						ENSG00000225857.1	1.4855	0.00092375
ENSG00000230530.1	-1.53876	2.50176e-12						ENSG00000270145.1	1.48401	1.70685e-08
ENSG00000233008.1	-1.55055	6.30763e-13						ENSG00000257588.1	1.48102	0.000963699
ENSG00000231769.2	-1.55202	3.19843e-11						ENSG00000259717.1	1.47886	0.0051378
ENSG00000256124.1	-1.55204	4.54365e-08						ENSG00000257702.3	1.47371	5.05738e-12
ENSG00000232876.1	-1.56166	2.10125e-09						ENSG00000237805.1	1.47191	0.00120735
ENSG00000235319.1	-1.56429	3.6134e-12						ENSG00000239636.1	1.46174	0.037207
ENSG00000261060.1	-1.58493	3.29227e-08						ENSG00000257067.1	1.46021	0.000382878
ENSG00000260711.1	-1.58869	1.78151e-13						ENSG00000230113.1	1.45642	0.00748245
ENSG00000177133.6	-1.58929	2.13249e-10						ENSG00000260162.2	1.45449	0.0107911
ENSG00000244198.1	-1.58935	1.75602e-13						ENSG00000251230.1	1.44701	0.0137425
ENSG00000229151.1	-1.58957	4.79371e-08						ENSG00000262703.1	1.44611	0.00518827
ENSG00000223839.3	-1.60149	8.75357e-10						ENSG00000269376.1	1.44305	0.0118245
ENSG00000260409.1	-1.60407	6.95028e-09						ENSG00000260156.1	1.44289	0.00746032
ENSG00000260398.1	-1.60463	2.45765e-13						ENSG00000269899.1	1.43961	4.83011e-06
ENSG00000255234.1	-1.60954	3.55176e-08						ENSG00000232386.5	1.43717	3.96334e-06
ENSG00000250012.1	-1.61035	1.24902e-09						ENSG00000266978.1	1.43211	0.000435159
ENSG00000272121.1	-1.61513	1.59566e-09						ENSG00000261438.1	1.42877	1.98072e-11
ENSG00000237605.1	-1.61608	4.12531e-09						ENSG00000273368.1	1.42638	5.19516e-10
ENSG00000260643.1	-1.61707	2.49938e-14						ENSG00000226574.1	1.42623	3.64859e-05
ENSG00000232712.2	-1.61987	4.36783e-10						ENSG00000232835.1	1.41954	5.48347e-05
ENSG00000253669.3	-1.62	3.09362e-09						ENSG00000272872.1	1.40706	8.59957e-05
ENSG00000228559.1	-1.62209	1.17896e-12						ENSG00000272021.1	1.4022	2.47464e-05
ENSG00000234807.4	-1.64133	2.50516e-13						ENSG00000215394.4	1.39979	0.000155732
ENSG00000255129.1	-1.64148	4.39606e-13						ENSG00000263080.1	1.39672	0.000382806
ENSG00000264608.1	-1.64355	1.17837e-08						ENSG00000237980.1	1.38394	0.000662752
ENSG00000256577.1	-1.64417	2.6985e-09						ENSG00000251331.2	1.37048	0.000470269
ENSG00000260677.1	-1.64926	5.87402e-08						ENSG00000248538.2	1.37011	0.00420405
ENSG00000228791.3	-1.65029	1.62442e-11						ENSG00000260593.1	1.36609	0.00135329
ENSG00000238123.1	-1.65501	2.29476e-08						ENSG00000229291.1	1.36155	0.000148755
ENSG00000267296.2	-1.65596	1.40232e-08						ENSG00000256540.1	1.36102	0.000476891
ENSG00000233593.2	-1.65922	1.81718e-11						ENSG00000237429.1	1.36092	0.000293367
ENSG00000272473.1	-1.66028	4.96457e-08						ENSG00000234197.1	1.35779	0.00360357
ENSG00000243243.1	-1.66264	1.323e-08						ENSG00000224513.2	1.35259	0.000229318
ENSG00000227260.1	-1.66538	5.58715e-08						ENSG00000254605.1	1.35208	8.28347e-05
ENSG00000272320.1	-1.68102	1.68129e-09						ENSG00000260468.1	1.3512	1.24862e-05
ENSG00000260475.1	-1.68301	2.96069e-12						ENSG00000250274.1	1.35102	0.00337315
ENSG00000215447.3	-1.69113	6.25657e-14						ENSG00000178947.8	1.34946	1.1069e-05
ENSG00000272076.1	-1.69641	2.87393e-08						ENSG00000227906.3	1.33431	9.25672e-06
ENSG00000234476.1	-1.69695	2.86584e-09						ENSG00000227258.1	1.33214	1.88399e-06
ENSG00000255621.1	-1.70366	6.4781e-12						ENSG00000225905.1	1.33115	0.0018281
ENSG00000228878.3	-1.70639	5.23487e-16						ENSG00000272922.1	1.33009	2.72076e-06
ENSG00000261420.1	-1.70893	3.68668e-09						ENSG00000227480.2	1.32911	0.000650368
ENSG00000234617.1	-1.71193	1.164e-09						ENSG00000272733.1	1.31335	2.46842e-08
ENSG00000270020.1	-1.72996	2.46825e-09						ENSG00000258884.1	1.31135	0.000825172
ENSG00000267183.1	-1.73553	1.79341e-10						ENSG00000267364.1	1.30904	0.000434518
ENSG00000250208.2	-1.74019	1.29754e-09						ENSG00000268316.1	1.30806	0.0273135
ENSG00000262412.1	-1.74099	6.92624e-08						ENSG00000233351.1	1.30747	0.000554789
ENSG00000224460.1	-1.74146	7.90277e-09						ENSG00000258661.1	1.30054	2.0914e-05
ENSG00000227107.1	-1.74404	1.40874e-10						ENSG00000259351.1	1.29804	0.000278389
ENSG00000178412.4	-1.74507	8.18338e-09						ENSG00000273416.1	1.29786	0.000133071
ENSG00000259536.1	-1.749	5.29968e-08						ENSG00000257989.1	1.29296	3.8337e-06
ENSG00000267018.1	-1.75088	9.51377e-11						ENSG00000273129.1	1.28988	0.000175803
ENSG00000270246.2	-1.75095	8.08023e-12						ENSG00000224265.1	1.28674	0.0407532
ENSG00000215483.4	-1.75216	4.12531e-09						ENSG00000203288.3	1.28361	9.33696e-13
ENSG00000255458.1	-1.75268	4.2086e-12						ENSG00000146666.4	1.28213	0.0196864
ENSG00000269916.1	-1.75587	1.95589e-12						ENSG00000236064.1	1.27841	0.00195013
ENSG00000203441.2	-1.75976	4.29313e-10						ENSG00000233936.1	1.27697	0.000399503
ENSG00000233718.1	-1.76416	1.90121e-09						ENSG00000223485.1	1.27657	9.35892e-07
ENSG00000224037.2	-1.76811	1.22602e-08						ENSG00000266835.1	1.2752	7.56087e-07
ENSG00000261069.2	-1.77202	1.86686e-11						ENSG00000234261.1	1.27196	0.00306207
ENSG00000249249.1	-1.77569	5.59298e-16						ENSG00000232310.2	1.27035	9.55143e-09
ENSG00000251556.1	-1.77673	6.62562e-08						ENSG00000245213.2	1.26994	2.10288e-12
ENSG00000268560.1	-1.78072	1.28657e-12						ENSG00000260996.1	1.26664	1.28598e-07
ENSG00000251661.3	-1.78593	7.67342e-10						ENSG00000251194.2	1.26305	0.000651446
ENSG00000234492.4	-1.79611	2.83928e-12						ENSG00000255443.1	1.25822	0.000135561
ENSG00000226786.2	-1.81139	9.47553e-09						ENSG00000261690.1	1.25565	8.18386e-10
ENSG00000230534.2	-1.83717	1.03181e-11						ENSG00000232892.1	1.24181	0.0313908
ENSG00000259818.1	-1.84462	9.199e-08						ENSG00000223382.3	1.24011	0.0104612
ENSG00000203280.3	-1.85959	4.48245e-13						ENSG00000241280.1	1.23901	0.00813858
ENSG00000234281.1	-1.86245	1.20796e-15						ENSG00000222041.6	1.23813	8.40293e-06
ENSG00000256139.2	-1.86324	6.30763e-13						ENSG00000231652.2	1.2373	0.000215491
ENSG00000262185.1	-1.87139	8.18338e-09						ENSG00000235209.1	1.23323	2.4793e-06
ENSG00000231943.3	-1.87633	3.64442e-09						ENSG00000231201.1	1.23317	0.0317773
ENSG00000227116.1	-1.87748	5.23007e-10						ENSG00000214049.6	1.22515	0.010434
ENSG00000245105.1	-1.89064	9.5012e-09						ENSG00000261795.1	1.22509	0.00787009
ENSG00000230825.1	-1.89271	2.28437e-08						ENSG00000253930.1	1.22387	2.70689e-07
ENSG00000272796.1	-1.89347	2.67847e-10						ENSG00000272198.1	1.22229	1.06805e-10
ENSG00000268366.1	-1.89712	7.50664e-09						ENSG00000247134.2	1.21762	2.98904e-08
ENSG00000260519.1	-1.89795	8.57582e-10						ENSG00000272168.1	1.21613	0.000860372
ENSG00000239219.2	-1.91109	1.02653e-09						ENSG00000254761.1	1.21432	0.017815
ENSG00000226851.1	-1.91266	1.53027e-12						ENSG00000203593.3	1.20854	0.00229736
ENSG00000267530.2	-1.91353	2.02785e-11						ENSG00000255418.1	1.20795	0.00852962
ENSG00000231983.1	-1.91793	4.60967e-08						ENSG00000225850.2	1.20697	0.000224034
ENSG00000264672.1	-1.91916	1.99072e-11						ENSG00000230417.6	1.20225	0.000723796
ENSG00000273328.1	-1.93014	5.91934e-12						ENSG00000272144.1	1.20072	0.000282918
ENSG00000231107.1	-1.95947	3.39729e-14						ENSG00000267886.1	1.1948	6.7972e-05
ENSG00000267130.1	-1.96307	7.67342e-10						ENSG00000233627.2	1.19233	2.39699e-05
ENSG00000263470.1	-1.9633	1.14671e-10						ENSG00000245571.2	1.19115	7.13921e-09
ENSG00000228063.1	-1.96584	2.09902e-11						ENSG00000234478.1	1.18835	6.83631e-06
ENSG00000257557.1	-1.96656	4.40038e-13						ENSG00000268707.1	1.1863	0.00134223
ENSG00000234129.3	-1.97275	7.97957e-15						ENSG00000225173.1	1.177	1.98393e-05
ENSG00000227165.3	-1.98797	7.22709e-11						ENSG00000256948.1	1.17645	0.0119776
ENSG00000257002.1	-1.99018	5.19516e-10						ENSG00000180458.2	1.17407	0.000179618
ENSG00000261786.1	-1.99492	5.47436e-08						ENSG00000255651.2	1.17168	0.000105972
ENSG00000238280.1	-1.99983	8.50826e-09						ENSG00000271631.1	1.17142	0.0300134
ENSG00000248890.1	-2.00442	4.66544e-11						ENSG00000253348.1	1.17131	0.0019324
ENSG00000224238.2	-2.00758	3.08997e-08						ENSG00000213994.3	1.17032	0.0192749
ENSG00000270704.2	-2.01085	5.96318e-11						ENSG00000229512.1	1.17012	0.000892683
ENSG00000261838.1	-2.01141	2.45865e-09						ENSG00000267016.1	1.16481	0.0475617
ENSG00000233251.3	-2.01165	6.25657e-14						ENSG00000269416.1	1.16346	0.00867758
ENSG00000254664.1	-2.01861	1.66282e-09						ENSG00000272724.1	1.15702	0.000222331
ENSG00000233242.2	-2.0337	1.71847e-09						ENSG00000186148.7	1.15348	3.4466e-05
ENSG00000197813.4	-2.03416	3.67601e-15						ENSG00000268655.1	1.14905	0.000377233
ENSG00000250899.3	-2.03666	2.93941e-16						ENSG00000270035.1	1.14882	0.0456081
ENSG00000236268.1	-2.05371	5.85243e-11						ENSG00000267065.1	1.14745	0.00995134
ENSG00000179935.5	-2.0543	2.83958e-11						ENSG00000232065.1	1.14613	3.22609e-05
ENSG00000214851.4	-2.06711	4.81531e-12						ENSG00000253878.1	1.14551	3.93836e-11
ENSG00000260931.1	-2.08464	3.68212e-10						ENSG00000270076.1	1.14361	2.13737e-06
ENSG00000244968.2	-2.0923	4.00028e-10						ENSG00000246582.2	1.14309	2.58873e-05
ENSG00000225945.1	-2.09246	5.59848e-13						ENSG00000262920.1	1.14242	0.00248863
ENSG00000229352.1	-2.11265	2.22715e-09						ENSG00000234892.1	1.13703	0.00463474
ENSG00000225655.1	-2.12166	3.29227e-08						ENSG00000235172.3	1.13624	0.000288305
ENSG00000254343.2	-2.13013	5.78893e-14						ENSG00000261596.1	1.13337	1.03558e-07
ENSG00000226756.1	-2.13924	5.91934e-12						ENSG00000233621.1	1.13282	1.73003e-09
ENSG00000261286.1	-2.14844	2.67458e-08						ENSG00000258569.1	1.13013	0.00101975
ENSG00000258926.1	-2.15432	2.55766e-08						ENSG00000227502.2	1.12796	2.46002e-06
ENSG00000270361.1	-2.16427	7.06594e-09						ENSG00000269919.1	1.12553	0.00156534
ENSG00000272554.1	-2.17167	3.04861e-10						ENSG00000228784.3	1.12374	0.000618714
ENSG00000261379.1	-2.18965	4.96193e-08						ENSG00000232093.1	1.12001	4.38467e-10
ENSG00000246394.3	-2.19382	6.17584e-09						ENSG00000267751.1	1.11809	6.88146e-07
ENSG00000235142.3	-2.2125	1.92126e-15						ENSG00000272057.1	1.11279	0.00135811
ENSG00000224885.1	-2.22778	2.32997e-11						ENSG00000247317.3	1.10889	0.000194258
ENSG00000224717.1	-2.23865	7.54706e-09						ENSG00000250714.3	1.10573	3.98021e-05
ENSG00000234076.1	-2.24864	8.29569e-09						ENSG00000250986.1	1.10298	0.00221027
ENSG00000272902.1	-2.25625	7.37325e-16						ENSG00000259953.1	1.10231	5.23007e-10
ENSG00000242973.2	-2.25835	5.04051e-08						ENSG00000255148.2	1.09655	0.000535488
ENSG00000254278.1	-2.26257	2.81607e-08						ENSG00000262332.1	1.09443	0.000191961
ENSG00000255090.1	-2.28412	4.60953e-10						ENSG00000246526.2	1.09249	0.000370769
ENSG00000236886.2	-2.29179	1.92897e-08						ENSG00000272840.1	1.09027	0.0332162
ENSG00000226816.2	-2.29297	2.32997e-11						ENSG00000226235.1	1.0883	1.48027e-06
ENSG00000203886.4	-2.31029	5.18543e-12						ENSG00000255968.1	1.08735	0.000302312
ENSG00000232545.1	-2.33088	5.21825e-10						ENSG00000258821.1	1.08451	2.58416e-05
ENSG00000272622.1	-2.33351	8.47424e-15						ENSG00000224276.1	1.08051	0.000382878
ENSG00000266927.2	-2.33408	5.19998e-08						ENSG00000273002.1	1.07953	5.1793e-06
ENSG00000228216.1	-2.36842	3.26096e-09						ENSG00000257488.1	1.079	0.00119279
ENSG00000267662.1	-2.38077	8.383e-10						ENSG00000264666.1	1.07438	0.000618714
ENSG00000231249.1	-2.38331	3.40509e-10						ENSG00000240476.1	1.06932	0.00433164
ENSG00000236711.2	-2.40112	2.64511e-09						ENSG00000231607.4	1.06672	1.71335e-06
ENSG00000271086.1	-2.42465	3.95763e-11						ENSG00000268913.1	1.06205	0.000938625
ENSG00000267128.1	-2.42538	1.51941e-08						ENSG00000260523.1	1.06126	0.000722749
ENSG00000237281.1	-2.48907	4.74497e-10						ENSG00000205890.3	1.06105	0.0132962
ENSG00000230102.3	-2.50162	7.34436e-13						ENSG00000236173.1	1.05111	0.00142595
ENSG00000225194.2	-2.51862	2.20041e-11						ENSG00000237883.1	1.05103	5.75832e-05
ENSG00000267272.1	-2.54327	4.86201e-09						ENSG00000261327.3	1.05004	0.00931751
ENSG00000238217.1	-2.57094	2.05175e-10						ENSG00000230337.1	1.04779	0.000173239
ENSG00000231840.1	-2.58143	1.68644e-08						ENSG00000224805.2	1.04588	8.25855e-08
ENSG00000254006.1	-2.58209	3.87501e-14						ENSG00000206028.1	1.04527	0.0495464
ENSG00000236013.1	-2.59019	1.35147e-14						ENSG00000265743.1	1.04064	1.7345e-06
ENSG00000267583.1	-2.63155	3.30604e-12						ENSG00000259416.2	1.03878	0.017105
ENSG00000266456.1	-2.66656	3.60088e-11						ENSG00000254864.1	1.03745	1.44468e-06
ENSG00000227640.2	-2.67224	2.07855e-10						ENSG00000251381.2	1.03276	2.44114e-06
ENSG00000249867.1	-2.68186	1.78202e-09						ENSG00000236700.1	1.03215	0.00330788
ENSG00000225330.1	-2.70282	3.24421e-08						ENSG00000231106.2	1.03196	0.00991435
ENSG00000228604.3	-2.70932	1.15011e-08						ENSG00000272065.1	1.03057	0.000474025
ENSG00000258553.1	-2.71773	4.59301e-12						ENSG00000236256.5	1.02959	0.000128842
ENSG00000225778.1	-2.73033	4.64135e-08						ENSG00000223552.1	1.02682	0.0132945
ENSG00000233110.1	-2.75454	7.09147e-11						ENSG00000273008.1	1.02621	1.75822e-07
ENSG00000261693.1	-2.75972	1.71501e-10						ENSG00000251169.2	1.0228	0.00157266
ENSG00000237863.2	-2.78278	3.30282e-11						ENSG00000237222.3	1.02279	0.00137129
ENSG00000237125.4	-2.79982	3.12296e-11						ENSG00000172965.10	1.02231	0.00876735
ENSG00000259884.1	-2.803	2.46278e-08						ENSG00000271788.1	1.01672	0.0107419
ENSG00000229137.2	-2.81732	3.29197e-15						ENSG00000225783.2	1.01291	0.0493543
ENSG00000238358.2	-2.82035	8.99266e-08						ENSG00000260167.1	1.0115	0.00015394
ENSG00000237647.4	-2.86195	4.5405e-08						ENSG00000204055.4	1.01102	9.2794e-07
ENSG00000234899.5	-2.86939	4.38031e-09						ENSG00000263874.1	1.01058	9.9678e-06
ENSG00000226101.1	-2.89102	6.36798e-08						ENSG00000230499.1	1.00697	5.43485e-05
ENSG00000254528.3	-2.89393	9.24632e-11						ENSG00000271722.1	1.00452	5.24291e-06
ENSG00000254153.1	-2.90109	2.999e-09						ENSG00000249695.2	1.00155	0.00046521
ENSG00000248810.1	-2.90951	3.45248e-12						ENSG00000247324.2	-1.00133	0.00105582
ENSG00000231768.1	-2.93251	9.73691e-08						ENSG00000247400.3	-1.00133	3.01119e-13
ENSG00000257877.1	-2.93611	5.59298e-16						ENSG00000243296.1	-1.00233	0.0125606
ENSG00000258584.1	-2.94444	1.376e-12						ENSG00000273125.1	-1.00249	6.48734e-07
ENSG00000234928.1	-2.9475	1.90204e-08						ENSG00000229454.1	-1.00343	0.0441066
ENSG00000227726.1	-2.95873	2.66387e-10						ENSG00000236869.1	-1.00542	0.000274629
ENSG00000237212.1	-2.97966	2.52761e-08						ENSG00000228487.1	-1.00604	6.82815e-05
ENSG00000249430.1	-2.98451	4.41638e-10						ENSG00000236986.2	-1.00621	0.000640044
ENSG00000235584.2	-2.99894	8.00151e-10						ENSG00000255139.1	-1.00641	1.40543e-07
ENSG00000259242.2	-3.01114	3.06103e-12						ENSG00000260719.1	-1.00668	0.00531788
ENSG00000259910.1	-3.02854	1.93841e-09						ENSG00000267758.1	-1.00674	0.00191874
ENSG00000239774.1	-3.04152	3.09689e-09						ENSG00000229645.4	-1.00982	1.12818e-05
ENSG00000250141.1	-3.07752	2.06902e-11						ENSG00000236753.1	-1.01096	4.37698e-12
ENSG00000272549.1	-3.17623	5.62672e-09						ENSG00000261141.1	-1.01328	1.41057e-05
ENSG00000231246.1	-3.18223	9.82853e-11						ENSG00000236153.1	-1.01396	2.86867e-06
ENSG00000241933.1	-3.21914	1.2759e-08						ENSG00000259969.1	-1.01446	9.82379e-08
ENSG00000262973.1	-3.23931	3.86824e-08						ENSG00000261744.1	-1.01457	0.000129326
ENSG00000251405.2	-3.28186	2.59022e-13						ENSG00000228223.1	-1.01485	4.43741e-12
ENSG00000250101.1	-3.3142	2.09902e-11						ENSG00000266601.1	-1.0152	4.67004e-11
ENSG00000267268.1	-3.31512	1.17081e-08						ENSG00000267273.1	-1.0153	0.00434236
ENSG00000253130.1	-3.34264	2.70729e-09						ENSG00000229848.1	-1.01577	1.92076e-08
ENSG00000249487.2	-3.35622	1.16362e-10						ENSG00000203356.2	-1.01684	1.23841e-07
ENSG00000263906.1	-3.39983	1.60189e-10						ENSG00000260698.1	-1.01788	1.9952e-07
ENSG00000267732.1	-3.48457	8.11935e-11						ENSG00000249592.1	-1.0183	6.56914e-10
ENSG00000271367.1	-3.49381	4.40679e-10						ENSG00000236194.2	-1.01831	0.00281334
ENSG00000267034.1	-3.51395	9.69526e-13						ENSG00000264769.1	-1.01895	0.000428803
ENSG00000272904.1	-3.52838	1.65875e-12						ENSG00000263400.2	-1.01896	2.88741e-12
ENSG00000224958.1	-3.54645	2.05062e-12						ENSG00000246331.2	-1.01962	0.000531432
ENSG00000233431.1	-3.54758	1.02579e-09						ENSG00000260448.1	-1.02011	2.24797e-14
ENSG00000237061.1	-3.55452	1.29259e-12						ENSG00000248100.2	-1.0203	0.00585877
ENSG00000256542.1	-3.56707	5.59298e-16						ENSG00000231574.1	-1.02058	4.55204e-05
ENSG00000232680.2	-3.58033	6.77423e-10						ENSG00000224746.1	-1.02271	0.0014359
ENSG00000270124.1	-3.63369	3.07253e-14						ENSG00000237940.3	-1.02403	0.000257836
ENSG00000267712.1	-3.63827	1.20823e-09						ENSG00000261451.1	-1.02502	0.000135561
ENSG00000253105.1	-3.64103	7.39777e-09						ENSG00000224100.1	-1.02521	0.0178302
ENSG00000256943.1	-3.70588	2.81793e-15						ENSG00000233926.1	-1.02566	0.00280013
ENSG00000270103.2	-3.77163	4.97657e-08						ENSG00000254207.1	-1.02586	0.000593896
ENSG00000236532.1	-3.83449	4.43741e-12						ENSG00000257826.1	-1.02613	0.0376777
ENSG00000233214.1	-3.89187	1.92867e-08						ENSG00000234035.1	-1.02658	0.0128944
ENSG00000233705.2	-3.8985	3.83131e-10						ENSG00000164621.5	-1.02703	0.00490129
ENSG00000228750.1	-3.90146	3.48309e-12						ENSG00000242082.1	-1.02715	0.0372037
ENSG00000228031.2	-3.90454	9.18741e-10						ENSG00000269966.1	-1.02759	0.000144245
ENSG00000225913.2	-3.92565	5.59298e-16						ENSG00000256802.2	-1.0324	1.37924e-07
ENSG00000230587.1	-3.93264	5.59298e-16						ENSG00000261840.1	-1.03242	0.00195884
ENSG00000230461.4	-3.93758	2.14763e-08						ENSG00000272692.1	-1.03329	3.29714e-06
ENSG00000249926.2	-3.94555	6.58623e-08						ENSG00000260608.1	-1.03384	5.11319e-06
ENSG00000255027.2	-3.95147	9.43242e-08						ENSG00000260277.1	-1.03607	0.00064653
ENSG00000259942.1	-3.97119	3.53632e-08						ENSG00000254756.1	-1.03652	0.0132281
ENSG00000255020.1	-4.08214	3.08851e-10						ENSG00000261465.2	-1.03672	0.0132814
ENSG00000206129.3	-4.17893	7.34436e-13						ENSG00000236130.1	-1.03757	3.11885e-09
ENSG00000267399.1	-4.24876	4.84403e-10						ENSG00000234978.1	-1.03827	3.79491e-09
ENSG00000225611.1	-4.40733	1.20225e-11						ENSG00000267701.1	-1.04067	0.00101975
ENSG00000270022.2	-4.46745	1.39304e-08						ENSG00000236514.1	-1.041	1.32456e-05
ENSG00000258675.1	-4.51715	2.12435e-15						ENSG00000241544.1	-1.04118	0.0441066
ENSG00000260721.1	-4.54062	1.6306e-10						ENSG00000249359.2	-1.04124	0.000188165
ENSG00000247416.2	-4.55117	6.89177e-13						ENSG00000273342.1	-1.04179	0.0116083
ENSG00000235070.3	-4.97201	2.28236e-12						ENSG00000267581.1	-1.04208	1.85539e-09
ENSG00000263312.1	-5.87485	9.66858e-12						ENSG00000227467.3	-1.04233	7.4004e-06
ENSG00000260412.1	-6.33982	7.10979e-09						ENSG00000250241.1	-1.04246	0.004526
ENSG00000254489.1	-6.37067	7.97957e-15						ENSG00000245522.2	-1.04309	2.16141e-07
ENSG00000261185.1	-6.42912	1.13473e-10						ENSG00000249786.3	-1.04321	0.0460793
ENSG00000272479.1	-7.19207	1.15713e-09						ENSG00000259715.1	-1.04444	0.000316689
ENSG00000253288.1	-7.43858	1.03112e-09						ENSG00000261291.1	-1.04537	0.0116925
								ENSG00000232354.3	-1.04577	0.0124829
								ENSG00000247934.3	-1.04618	3.77161e-10
								ENSG00000271931.1	-1.04708	0.000491336
								ENSG00000259116.1	-1.04711	0.000575475
								ENSG00000273473.1	-1.04794	0.000181507
								ENSG00000267282.1	-1.04861	0.00652227
								ENSG00000242391.2	-1.0488	0.00609286
								ENSG00000272846.1	-1.04972	9.89852e-12
								ENSG00000271815.1	-1.04995	0.000122769
								ENSG00000228801.5	-1.05125	1.05956e-10
								ENSG00000260065.1	-1.05192	7.40199e-09
								ENSG00000223393.1	-1.05261	2.37764e-06
								ENSG00000232536.1	-1.05387	2.30884e-06
								ENSG00000270165.1	-1.0541	1.89377e-05
								ENSG00000272688.1	-1.05489	2.00826e-11
								ENSG00000229912.1	-1.05504	0.000168943
								ENSG00000266877.1	-1.05565	0.000575461
								ENSG00000259138.1	-1.05652	4.08456e-08
								ENSG00000226496.1	-1.05676	0.000710029
								ENSG00000261428.1	-1.05688	1.18081e-11
								ENSG00000232411.1	-1.05736	0.0202215
								ENSG00000237928.1	-1.05746	0.00289721
								ENSG00000244327.1	-1.05876	0.00249192
								ENSG00000237914.1	-1.06201	0.0224649
								ENSG00000272192.1	-1.0635	1.59603e-05
								ENSG00000272588.1	-1.06449	2.24564e-05
								ENSG00000231459.1	-1.06688	0.00652109
								ENSG00000236751.1	-1.06744	0.0407772
								ENSG00000271757.1	-1.06779	0.0118496
								ENSG00000272914.1	-1.0683	1.22412e-11
								ENSG00000257431.1	-1.0686	3.2256e-06
								ENSG00000270066.2	-1.06863	0.00442465
								ENSG00000260281.1	-1.06869	4.93326e-05
								ENSG00000235100.3	-1.0693	3.63039e-06
								ENSG00000268047.1	-1.06935	7.93143e-06
								ENSG00000261270.1	-1.06973	5.5441e-06
								ENSG00000272672.1	-1.07026	0.0157477
								ENSG00000258057.1	-1.0703	2.19631e-08
								ENSG00000196559.3	-1.071	0.000587454
								ENSG00000088970.11	-1.07297	5.67211e-06
								ENSG00000254718.2	-1.07311	0.00010817
								ENSG00000267405.1	-1.07334	0.00199272
								ENSG00000237126.4	-1.07348	1.08457e-14
								ENSG00000268564.1	-1.07384	0.00151148
								ENSG00000255362.1	-1.07468	0.000317928
								ENSG00000272463.1	-1.07674	1.77986e-09
								ENSG00000229081.1	-1.07712	0.0474726
								ENSG00000256250.1	-1.07723	0.00132643
								ENSG00000259869.1	-1.07753	1.20477e-06
								ENSG00000175967.3	-1.0788	0.00810193
								ENSG00000240571.1	-1.07965	2.06849e-05
								ENSG00000249752.1	-1.07968	1.9087e-08
								ENSG00000257718.1	-1.0799	1.50634e-05
								ENSG00000229839.2	-1.08106	9.3967e-07
								ENSG00000232645.1	-1.08174	0.00101343
								ENSG00000242094.1	-1.08264	0.00190587
								ENSG00000232995.3	-1.08286	8.4511e-12
								ENSG00000233766.3	-1.08334	1.76949e-06
								ENSG00000247809.3	-1.08427	2.9965e-07
								ENSG00000230709.1	-1.08464	0.0493114
								ENSG00000260352.1	-1.08572	4.3335e-06
								ENSG00000242880.1	-1.08668	0.0259022
								ENSG00000235997.2	-1.08711	0.0044676
								ENSG00000269038.1	-1.08753	2.02224e-11
								ENSG00000259366.1	-1.09178	6.7121e-11
								ENSG00000259826.1	-1.09224	1.69828e-15
								ENSG00000237416.2	-1.09261	6.68155e-06
								ENSG00000233862.1	-1.09302	0.000158978
								ENSG00000224387.1	-1.09312	0.0146796
								ENSG00000260661.1	-1.09328	0.042095
								ENSG00000234026.1	-1.09364	0.0483257
								ENSG00000267212.1	-1.09468	0.00691708
								ENSG00000258526.1	-1.09619	1.50497e-06
								ENSG00000269934.1	-1.09705	5.24954e-05
								ENSG00000233056.1	-1.09713	6.94591e-06
								ENSG00000234740.1	-1.09835	2.45941e-05
								ENSG00000228569.1	-1.09846	0.00022081
								ENSG00000265458.1	-1.09911	1.46802e-10
								ENSG00000260917.1	-1.10062	1.33927e-14
								ENSG00000251141.1	-1.10147	1.05079e-12
								ENSG00000254910.1	-1.10161	0.00505496
								ENSG00000265399.1	-1.10185	4.53444e-12
								ENSG00000259840.1	-1.10203	0.00203274
								ENSG00000260947.1	-1.10222	0.00244603
								ENSG00000245685.2	-1.10343	4.49754e-10
								ENSG00000205500.4	-1.10482	0.0116083
								ENSG00000234215.2	-1.10495	2.09802e-06
								ENSG00000271781.1	-1.1052	2.20702e-07
								ENSG00000272138.1	-1.10557	0.0301628
								ENSG00000273076.1	-1.10568	2.90013e-05
								ENSG00000250990.1	-1.10572	0.000278129
								ENSG00000238197.1	-1.10599	1.77066e-12
								ENSG00000245498.2	-1.10687	6.63168e-11
								ENSG00000249753.2	-1.10804	2.69695e-06
								ENSG00000225328.1	-1.1094	0.0348343
								ENSG00000256746.1	-1.11242	0.00221598
								ENSG00000245768.2	-1.11298	0.000408648
								ENSG00000250548.2	-1.11326	0.00206852
								ENSG00000258354.1	-1.11443	6.48002e-07
								ENSG00000243629.1	-1.11472	0.0327835
								ENSG00000224165.1	-1.11701	7.02699e-08
								ENSG00000226263.1	-1.11816	0.0104605
								ENSG00000270996.1	-1.11831	7.8764e-06
								ENSG00000229348.1	-1.11845	0.015183
								ENSG00000231305.3	-1.11861	3.69311e-05
								ENSG00000261423.1	-1.11864	5.75481e-12
								ENSG00000227588.2	-1.11977	4.05495e-06
								ENSG00000266988.1	-1.12023	0.046098
								ENSG00000229901.1	-1.12074	4.64506e-05
								ENSG00000225489.2	-1.12244	0.00477679
								ENSG00000259319.1	-1.12275	3.87707e-06
								ENSG00000261582.1	-1.12289	9.20182e-07
								ENSG00000260035.1	-1.12291	0.00527164
								ENSG00000224977.1	-1.12317	2.3517e-06
								ENSG00000227544.4	-1.12454	2.73424e-08
								ENSG00000261390.1	-1.12456	1.42e-07
								ENSG00000268333.1	-1.12508	0.0216641
								ENSG00000260337.2	-1.12565	0.000336937
								ENSG00000249993.1	-1.12595	0.0352891
								ENSG00000266126.1	-1.12632	0.0202209
								ENSG00000261471.1	-1.12726	0.0176412
								ENSG00000272226.1	-1.1274	2.25706e-05
								ENSG00000253688.1	-1.12797	8.47817e-05
								ENSG00000224292.1	-1.12852	4.25226e-07
								ENSG00000235837.1	-1.12939	0.017433
								ENSG00000232860.3	-1.12947	2.33881e-11
								ENSG00000185904.7	-1.12948	0.00284824
								ENSG00000254602.1	-1.13091	0.000302312
								ENSG00000205562.1	-1.13269	0.00895313
								ENSG00000246662.2	-1.13391	0.00876772
								ENSG00000237934.1	-1.13528	1.71445e-05
								ENSG00000224441.1	-1.13601	3.15829e-05
								ENSG00000227354.2	-1.13721	7.07399e-12
								ENSG00000236643.1	-1.13758	9.87316e-12
								ENSG00000261267.1	-1.13874	0.00594899
								ENSG00000264920.1	-1.13973	1.00358e-08
								ENSG00000250699.1	-1.14082	0.0265471
								ENSG00000270127.1	-1.1411	8.75357e-10
								ENSG00000260190.1	-1.14125	2.87912e-10
								ENSG00000229956.5	-1.14176	4.5505e-15
								ENSG00000235033.3	-1.14207	0.00199601
								ENSG00000240219.1	-1.14233	0.0139328
								ENSG00000236299.3	-1.14359	2.20883e-10
								ENSG00000233858.4	-1.14577	0.000438861
								ENSG00000240288.3	-1.14588	3.67298e-07
								ENSG00000225377.1	-1.14631	4.22691e-16
								ENSG00000253177.1	-1.14632	0.000276267
								ENSG00000250073.2	-1.14701	1.37441e-10
								ENSG00000255462.1	-1.1475	0.0297392
								ENSG00000248441.2	-1.14781	2.38489e-07
								ENSG00000264339.1	-1.14887	0.00357887
								ENSG00000236526.1	-1.14953	0.00227883
								ENSG00000230679.1	-1.15086	0.000577393
								ENSG00000238160.1	-1.15107	0.0146796
								ENSG00000231521.1	-1.15148	2.89208e-06
								ENSG00000272870.1	-1.15212	1.78862e-12
								ENSG00000234181.1	-1.1525	0.00537567
								ENSG00000244161.1	-1.15254	1.0376e-07
								ENSG00000259134.1	-1.15295	3.20448e-05
								ENSG00000230735.1	-1.15361	1.8368e-06
								ENSG00000255421.1	-1.15428	0.000224034
								ENSG00000235724.4	-1.15458	1.01525e-11
								ENSG00000257285.1	-1.15487	4.13246e-05
								ENSG00000270828.1	-1.15534	0.000816252
								ENSG00000269688.1	-1.15645	0.000114874
								ENSG00000249492.1	-1.15746	3.05031e-11
								ENSG00000272989.1	-1.15777	4.14099e-05
								ENSG00000263069.1	-1.158	7.73393e-05
								ENSG00000267640.1	-1.15837	4.06929e-13
								ENSG00000233791.1	-1.15899	4.89601e-05
								ENSG00000268015.1	-1.15924	2.36882e-09
								ENSG00000228484.1	-1.16114	1.15889e-07
								ENSG00000249609.1	-1.16192	0.000488789
								ENSG00000259704.1	-1.16214	0.000293567
								ENSG00000266744.1	-1.16275	0.0110197
								ENSG00000247095.2	-1.16393	0.00123836
								ENSG00000233825.1	-1.16396	0.00106034
								ENSG00000260269.1	-1.16432	0.000335739
								ENSG00000259793.1	-1.16487	0.0139185
								ENSG00000253678.1	-1.16612	0.0136564
								ENSG00000259933.2	-1.16794	0.0041049
								ENSG00000231024.1	-1.16801	2.66947e-05
								ENSG00000261541.1	-1.16854	1.50645e-06
								ENSG00000227908.3	-1.16907	4.12576e-06
								ENSG00000240211.1	-1.16965	0.000391812
								ENSG00000238290.1	-1.17029	2.04459e-05
								ENSG00000227373.1	-1.17044	2.10324e-05
								ENSG00000260572.1	-1.17069	8.00371e-13
								ENSG00000260037.1	-1.17118	2.33289e-10
								ENSG00000272377.1	-1.17173	4.52804e-08
								ENSG00000257551.1	-1.17341	1.62429e-05
								ENSG00000237609.1	-1.17344	0.00785177
								ENSG00000260351.1	-1.17444	0.0233953
								ENSG00000236581.4	-1.17595	2.44056e-05
								ENSG00000272024.1	-1.1776	9.11825e-05
								ENSG00000266111.1	-1.17794	0.0107547
								ENSG00000257261.1	-1.18043	2.48126e-07
								ENSG00000255495.1	-1.18133	3.8829e-06
								ENSG00000235373.1	-1.18201	9.39357e-05
								ENSG00000259364.1	-1.18269	0.00272941
								ENSG00000236304.1	-1.18307	0.00125222
								ENSG00000236528.1	-1.1835	0.0189125
								ENSG00000236617.2	-1.18396	0.00151612
								ENSG00000223695.1	-1.18697	0.000461597
								ENSG00000232586.1	-1.18801	1.09331e-05
								ENSG00000223768.1	-1.189	4.75697e-10
								ENSG00000269574.1	-1.18946	0.00395559
								ENSG00000231231.1	-1.19035	0.010189
								ENSG00000258940.2	-1.19101	9.03075e-05
								ENSG00000233806.3	-1.19302	4.34389e-05
								ENSG00000272754.1	-1.19312	3.36988e-09
								ENSG00000267549.1	-1.19445	3.17587e-05
								ENSG00000273295.1	-1.19472	3.33483e-06
								ENSG00000240005.1	-1.1956	1.52385e-05
								ENSG00000177788.5	-1.19566	9.33876e-14
								ENSG00000249094.2	-1.19606	0.0135445
								ENSG00000253608.1	-1.19634	0.00123528
								ENSG00000260805.1	-1.19718	5.19574e-08
								ENSG00000257097.1	-1.19732	0.0023214
								ENSG00000234390.4	-1.19837	2.27002e-14
								ENSG00000235545.1	-1.19925	9.03248e-06
								ENSG00000255164.1	-1.19992	4.81531e-12
								ENSG00000248309.1	-1.19997	6.30685e-12
								ENSG00000264235.1	-1.2016	0.00246575
								ENSG00000240875.1	-1.20333	1.12677e-09
								ENSG00000214146.2	-1.2038	2.91676e-07
								ENSG00000239828.2	-1.20481	3.11721e-09
								ENSG00000272761.1	-1.20606	0.00151148
								ENSG00000253720.1	-1.20691	0.00550655
								ENSG00000204860.4	-1.20748	2.40506e-11
								ENSG00000261537.1	-1.20803	0.00076647
								ENSG00000264808.1	-1.20822	0.00386559
								ENSG00000230753.1	-1.20888	2.29906e-06
								ENSG00000232300.1	-1.20917	3.15485e-05
								ENSG00000266824.1	-1.20923	0.000810792
								ENSG00000228322.1	-1.20934	9.08112e-07
								ENSG00000248554.1	-1.20965	5.17561e-07
								ENSG00000247765.1	-1.20969	4.88418e-07
								ENSG00000231770.1	-1.20983	1.62827e-14
								ENSG00000255318.1	-1.21152	0.000418199
								ENSG00000242569.3	-1.21205	6.8626e-06
								ENSG00000272784.1	-1.21211	8.90345e-08
								ENSG00000246740.2	-1.21301	2.47867e-07
								ENSG00000258131.1	-1.21347	3.38376e-06
								ENSG00000246090.2	-1.21377	1.36473e-07
								ENSG00000265485.1	-1.2142	0.00403044
								ENSG00000266821.1	-1.21449	0.00292897
								ENSG00000235652.3	-1.21572	9.80603e-12
								ENSG00000273160.1	-1.21585	0.00254381
								ENSG00000263466.1	-1.21637	0.0179264
								ENSG00000259209.1	-1.21991	1.00147e-08
								ENSG00000227071.1	-1.22022	0.00198667
								ENSG00000229282.1	-1.22061	0.000231793
								ENSG00000260816.1	-1.22292	0.00158464
								ENSG00000236537.1	-1.22664	1.49916e-06
								ENSG00000224093.1	-1.22689	0.000370091
								ENSG00000266993.1	-1.22715	0.000525111
								ENSG00000259561.1	-1.22989	6.83631e-06
								ENSG00000267904.1	-1.23058	2.9406e-08
								ENSG00000235138.1	-1.23083	3.87802e-06
								ENSG00000237943.2	-1.23097	2.00172e-10
								ENSG00000255440.1	-1.2311	0.000852392
								ENSG00000233237.2	-1.23219	1.20269e-08
								ENSG00000248079.2	-1.23253	3.96964e-05
								ENSG00000226445.1	-1.23254	1.53385e-10
								ENSG00000227050.1	-1.23284	1.64817e-06
								ENSG00000271978.1	-1.23322	2.01323e-11
								ENSG00000236008.1	-1.23421	1.18323e-07
								ENSG00000254370.1	-1.23688	3.57209e-06
								ENSG00000272457.1	-1.23883	0.0230803
								ENSG00000255652.2	-1.23981	0.04896
								ENSG00000259418.1	-1.24216	0.00184992
								ENSG00000227403.1	-1.24328	8.01521e-12
								ENSG00000224509.1	-1.24541	0.000358114
								ENSG00000246145.1	-1.24671	1.26555e-09
								ENSG00000242759.2	-1.247	3.74388e-09
								ENSG00000259673.1	-1.24819	8.76737e-16
								ENSG00000241954.1	-1.25131	0.000222331
								ENSG00000261049.2	-1.25141	0.0120812
								ENSG00000249348.1	-1.25215	5.59298e-16
								ENSG00000259349.1	-1.25461	0.000159677
								ENSG00000268670.1	-1.25462	4.44696e-07
								ENSG00000260493.1	-1.255	8.86987e-07
								ENSG00000258957.1	-1.25507	0.00694897
								ENSG00000235159.1	-1.25513	1.60566e-12
								ENSG00000257496.1	-1.25595	0.000325166
								ENSG00000260171.1	-1.2563	0.00933046
								ENSG00000254109.1	-1.2568	1.38392e-14
								ENSG00000232907.3	-1.25688	1.87112e-08
								ENSG00000261123.1	-1.25729	0.0033073
								ENSG00000233246.1	-1.25929	9.13584e-06
								ENSG00000229766.2	-1.25953	0.00933046
								ENSG00000232732.5	-1.25957	0.00430694
								ENSG00000235091.1	-1.26236	0.00201776
								ENSG00000254353.1	-1.2629	0.00016315
								ENSG00000258633.1	-1.26466	4.20631e-05
								ENSG00000266897.1	-1.26618	0.00322638
								ENSG00000236438.2	-1.26675	3.07259e-07
								ENSG00000254648.1	-1.26683	3.36887e-09
								ENSG00000257052.1	-1.26732	8.40293e-06
								ENSG00000251602.2	-1.26879	1.03677e-15
								ENSG00000228470.1	-1.27057	0.000379759
								ENSG00000257497.1	-1.27453	1.66592e-10
								ENSG00000266767.1	-1.27613	3.26096e-09
								ENSG00000259248.1	-1.27661	7.25377e-11
								ENSG00000263220.1	-1.27826	4.19342e-05
								ENSG00000249456.1	-1.27942	0.00151319
								ENSG00000243319.3	-1.28051	0.000149021
								ENSG00000226286.1	-1.28064	0.00307786
								ENSG00000235726.1	-1.28077	0.000281552
								ENSG00000258999.1	-1.28149	1.81913e-12
								ENSG00000268416.1	-1.28346	1.59566e-09
								ENSG00000267412.1	-1.28378	0.0272682
								ENSG00000245711.2	-1.28768	1.15961e-05
								ENSG00000251615.3	-1.28809	1.44268e-13
								ENSG00000224358.1	-1.28822	3.98938e-11
								ENSG00000258857.1	-1.28829	0.0285375
								ENSG00000251359.3	-1.29096	3.12722e-12
								ENSG00000245281.2	-1.29209	1.57438e-12
								ENSG00000260173.1	-1.29235	5.5636e-05
								ENSG00000267532.2	-1.2947	0.00155038
								ENSG00000257449.1	-1.29764	0.000899983
								ENSG00000232453.1	-1.29829	5.79416e-13
								ENSG00000244479.2	-1.30222	2.50866e-12
								ENSG00000236021.1	-1.30247	7.44141e-08
								ENSG00000230555.2	-1.30277	5.55703e-11
								ENSG00000228527.1	-1.3042	0.00643651
								ENSG00000234459.1	-1.30444	0.000260843
								ENSG00000268549.1	-1.30524	3.20916e-08
								ENSG00000234936.1	-1.30573	3.62956e-06
								ENSG00000269971.1	-1.30625	0.000249631
								ENSG00000259687.1	-1.30871	2.81769e-07
								ENSG00000260555.1	-1.30897	4.42723e-05
								ENSG00000258982.1	-1.30922	3.24056e-08
								ENSG00000226530.1	-1.31068	5.39662e-08
								ENSG00000247011.2	-1.31075	0.000120338
								ENSG00000253515.1	-1.31209	0.0167743
								ENSG00000223930.1	-1.31233	0.00052747
								ENSG00000225555.1	-1.31253	1.67775e-06
								ENSG00000267414.1	-1.31378	1.5274e-13
								ENSG00000266441.1	-1.31532	0.0129479
								ENSG00000267006.1	-1.31604	0.000793745
								ENSG00000232618.1	-1.31627	3.98375e-07
								ENSG00000267480.1	-1.31669	4.66544e-11
								ENSG00000250659.2	-1.31867	0.000391668
								ENSG00000212663.2	-1.31963	8.43181e-05
								ENSG00000227135.1	-1.31996	0.00744488
								ENSG00000228204.2	-1.32074	0.000153629
								ENSG00000233108.1	-1.32182	5.87402e-08
								ENSG00000255487.1	-1.32226	3.744e-05
								ENSG00000272537.1	-1.32238	7.98232e-05
								ENSG00000224281.4	-1.32248	4.39598e-15
								ENSG00000249996.1	-1.3226	2.85489e-06
								ENSG00000258646.1	-1.32641	1.96764e-06
								ENSG00000271916.1	-1.33107	5.60258e-07
								ENSG00000248576.1	-1.33119	0.0482781
								ENSG00000230728.1	-1.33157	0.000988921
								ENSG00000225822.3	-1.3319	1.20539e-05
								ENSG00000233411.1	-1.33243	0.000142731
								ENSG00000253479.1	-1.3366	0.0169167
								ENSG00000246731.2	-1.33993	1.16671e-10
								ENSG00000238078.1	-1.33997	2.23138e-07
								ENSG00000229017.2	-1.34019	1.376e-12
								ENSG00000232352.1	-1.3416	7.63418e-07
								ENSG00000271538.1	-1.34196	2.11941e-09
								ENSG00000227355.1	-1.34462	0.00442053
								ENSG00000261238.1	-1.34539	1.55868e-05
								ENSG00000231865.1	-1.3459	0.000326147
								ENSG00000235903.3	-1.3464	9.85914e-06
								ENSG00000238068.1	-1.34883	0.0023205
								ENSG00000267064.1	-1.34934	2.87997e-09
								ENSG00000272631.1	-1.35111	2.26123e-08
								ENSG00000267682.1	-1.35217	2.81405e-06
								ENSG00000257999.1	-1.35248	1.85124e-06
								ENSG00000244203.2	-1.35337	0.00019444
								ENSG00000232480.1	-1.35509	0.0167511
								ENSG00000267383.2	-1.35608	1.89357e-07
								ENSG00000259540.1	-1.35635	7.58729e-06
								ENSG00000225039.1	-1.35656	1.98453e-06
								ENSG00000247877.2	-1.35664	5.60258e-07
								ENSG00000257964.1	-1.35729	6.8803e-07
								ENSG00000258789.1	-1.35744	1.23873e-10
								ENSG00000189223.9	-1.35798	9.28505e-08
								ENSG00000241313.2	-1.36261	1.01525e-11
								ENSG00000223956.1	-1.36542	0.0027888
								ENSG00000233799.1	-1.36667	8.86987e-07
								ENSG00000233894.1	-1.3667	0.0439658
								ENSG00000258983.1	-1.36675	0.000106932
								ENSG00000259274.1	-1.36788	0.000187518
								ENSG00000271992.1	-1.36851	7.3574e-05
								ENSG00000253596.1	-1.37391	0.00744255
								ENSG00000248318.1	-1.37555	8.16334e-05
								ENSG00000272563.1	-1.37603	6.89694e-06
								ENSG00000260252.1	-1.37783	0.00307058
								ENSG00000273081.1	-1.38091	2.63786e-15
								ENSG00000259438.1	-1.38205	0.000186374
								ENSG00000266803.1	-1.3827	0.0127852
								ENSG00000246379.2	-1.38277	0.0414588
								ENSG00000232814.2	-1.38497	0.0015918
								ENSG00000257474.1	-1.3852	0.000563356
								ENSG00000262888.1	-1.38559	0.00448538
								ENSG00000241520.1	-1.38604	1.63246e-07
								ENSG00000227060.2	-1.3891	7.96795e-06
								ENSG00000267605.1	-1.38917	4.81209e-08
								ENSG00000186594.8	-1.38981	1.1622e-07
								ENSG00000263923.1	-1.38987	0.00114513
								ENSG00000236740.2	-1.39128	4.07719e-05
								ENSG00000253973.2	-1.39584	0.00547921
								ENSG00000260635.1	-1.39789	2.95389e-07
								ENSG00000229996.1	-1.39818	1.83024e-06
								ENSG00000272769.1	-1.40053	1.81551e-11
								ENSG00000260213.1	-1.40146	5.91934e-12
								ENSG00000235910.1	-1.40262	2.37281e-07
								ENSG00000254319.1	-1.40273	0.00253038
								ENSG00000177640.11	-1.40354	9.62515e-15
								ENSG00000206113.3	-1.40358	1.24352e-07
								ENSG00000231170.1	-1.40432	8.69184e-11
								ENSG00000227172.2	-1.40455	0.048824
								ENSG00000177853.10	-1.40498	6.44591e-07
								ENSG00000241985.1	-1.40639	7.18125e-05
								ENSG00000251450.1	-1.40731	0.0034855
								ENSG00000254631.1	-1.40888	2.07297e-10
								ENSG00000259104.2	-1.40898	1.10751e-12
								ENSG00000255270.1	-1.41088	0.00115118
								ENSG00000259245.1	-1.41255	0.0426047
								ENSG00000232485.2	-1.41308	6.2928e-12
								ENSG00000235072.1	-1.41345	1.87782e-09
								ENSG00000267298.1	-1.41429	5.29881e-05
								ENSG00000257283.1	-1.41446	7.31287e-10
								ENSG00000254855.1	-1.41463	0.000833183
								ENSG00000226770.1	-1.4147	0.0264181
								ENSG00000125804.9	-1.41484	0.0022534
								ENSG00000230676.1	-1.41485	1.42672e-05
								ENSG00000253848.1	-1.41501	5.18098e-05
								ENSG00000237352.2	-1.4157	0.000177342
								ENSG00000226355.1	-1.41851	8.28347e-05
								ENSG00000260460.1	-1.41924	0.00031938
								ENSG00000228485.1	-1.42008	0.0315674
								ENSG00000261519.2	-1.42107	0.0109267
								ENSG00000238198.1	-1.42184	3.12722e-12
								ENSG00000272511.1	-1.42211	0.0374827
								ENSG00000233244.2	-1.42314	1.2977e-06
								ENSG00000249896.1	-1.42934	0.0420977
								ENSG00000257829.1	-1.43225	1.14467e-09
								ENSG00000251314.2	-1.43373	4.99706e-08
								ENSG00000231057.3	-1.43763	0.000403716
								ENSG00000250062.1	-1.4383	0.0189487
								ENSG00000227953.2	-1.43883	3.63378e-06
								ENSG00000260118.1	-1.43938	4.61234e-10
								ENSG00000259426.1	-1.44517	0.00304185
								ENSG00000225434.2	-1.44611	0.00292924
								ENSG00000233878.1	-1.44683	4.66544e-11
								ENSG00000271811.1	-1.4469	0.0498732
								ENSG00000235586.1	-1.44737	3.45556e-07
								ENSG00000258344.1	-1.44781	0.00485195
								ENSG00000237404.1	-1.448	1.50508e-07
								ENSG00000227543.3	-1.44987	3.648e-08
								ENSG00000260876.1	-1.45133	5.2476e-06
								ENSG00000235077.1	-1.4527	7.16988e-05
								ENSG00000267047.1	-1.45576	0.00147304
								ENSG00000256582.1	-1.45676	0.000658376
								ENSG00000225129.1	-1.45747	0.0224129
								ENSG00000242767.1	-1.4575	2.78315e-07
								ENSG00000268352.1	-1.45759	2.11908e-06
								ENSG00000235079.1	-1.45818	1.05444e-08
								ENSG00000245059.2	-1.45827	4.86005e-11
								ENSG00000231856.1	-1.45942	7.42687e-17
								ENSG00000228793.1	-1.45962	1.59226e-05
								ENSG00000253636.1	-1.46033	2.12435e-15
								ENSG00000257391.1	-1.46068	0.00248696
								ENSG00000248544.2	-1.46128	2.14734e-10
								ENSG00000226889.3	-1.46139	3.30998e-12
								ENSG00000235151.1	-1.46243	0.000114278
								ENSG00000254907.1	-1.4632	0.00511101
								ENSG00000224490.1	-1.46327	0.022741
								ENSG00000254057.1	-1.46595	9.35421e-06
								ENSG00000259744.1	-1.46671	3.04948e-06
								ENSG00000271347.1	-1.46716	3.09689e-09
								ENSG00000271390.1	-1.46819	2.49089e-06
								ENSG00000234318.1	-1.46875	1.27038e-05
								ENSG00000262097.1	-1.46884	7.4004e-06
								ENSG00000248371.1	-1.47183	0.00475525
								ENSG00000225498.1	-1.47311	1.89158e-06
								ENSG00000259796.1	-1.4742	3.63802e-05
								ENSG00000223692.1	-1.47485	5.46043e-07
								ENSG00000237438.2	-1.47712	1.51484e-06
								ENSG00000251497.2	-1.48413	0.0135174
								ENSG00000254981.1	-1.48456	0.0197759
								ENSG00000262119.1	-1.48608	0.00108136
								ENSG00000263508.1	-1.48744	8.9868e-05
								ENSG00000248925.1	-1.48817	9.6418e-09
								ENSG00000245729.1	-1.48837	0.0433585
								ENSG00000226581.1	-1.48901	6.66923e-12
								ENSG00000253390.1	-1.48979	1.2819e-07
								ENSG00000267613.1	-1.49487	1.40854e-05
								ENSG00000260509.2	-1.49709	1.55644e-08
								ENSG00000272677.1	-1.49736	6.18693e-05
								ENSG00000236166.1	-1.49931	4.68414e-10
								ENSG00000257920.1	-1.50006	0.00290956
								ENSG00000256001.1	-1.50148	8.08527e-06
								ENSG00000196972.6	-1.50227	7.05131e-13
								ENSG00000251532.1	-1.50234	0.0429999
								ENSG00000261646.1	-1.50378	1.60489e-05
								ENSG00000251623.1	-1.50387	0.00517719
								ENSG00000268355.1	-1.50477	0.00098568
								ENSG00000260578.1	-1.50808	1.51337e-08
								ENSG00000270077.1	-1.50922	9.78784e-11
								ENSG00000224863.1	-1.51123	0.00370412
								ENSG00000251613.3	-1.51232	0.00125977
								ENSG00000223754.1	-1.51282	0.000109687
								ENSG00000249216.1	-1.51375	4.2297e-06
								ENSG00000223635.1	-1.51535	0.000375315
								ENSG00000254231.1	-1.51569	1.53027e-12
								ENSG00000228649.4	-1.51626	0.00170094
								ENSG00000248240.1	-1.51764	3.15995e-07
								ENSG00000255337.1	-1.51764	1.19949e-06
								ENSG00000257647.1	-1.51883	1.35007e-11
								ENSG00000253263.1	-1.51955	0.00257926
								ENSG00000270876.1	-1.52088	7.59582e-07
								ENSG00000243384.1	-1.52154	2.0774e-05
								ENSG00000254757.1	-1.52215	5.09359e-08
								ENSG00000233509.2	-1.52273	1.02684e-12
								ENSG00000228748.2	-1.52276	0.00315703
								ENSG00000233559.1	-1.52369	0.0101729
								ENSG00000237949.1	-1.52542	0.0186444
								ENSG00000247193.2	-1.52556	6.05478e-09
								ENSG00000271579.1	-1.52713	0.00343287
								ENSG00000259187.1	-1.52824	1.36781e-12
								ENSG00000228363.2	-1.5297	0.00845655
								ENSG00000249797.1	-1.53155	3.32532e-07
								ENSG00000261488.1	-1.53173	6.95763e-07
								ENSG00000256248.1	-1.53238	0.000219299
								ENSG00000233912.1	-1.53266	0.000248724
								ENSG00000272691.1	-1.53475	7.64375e-08
								ENSG00000234698.1	-1.53565	0.00221027
								ENSG00000226746.2	-1.53599	2.09222e-07
								ENSG00000272632.1	-1.53602	2.73307e-10
								ENSG00000225956.1	-1.53627	0.0106486
								ENSG00000241155.1	-1.53629	2.88741e-12
								ENSG00000250910.3	-1.53735	1.04159e-06
								ENSG00000237531.1	-1.53762	3.98037e-05
								ENSG00000266934.1	-1.53853	5.32041e-07
								ENSG00000230530.1	-1.53876	2.50176e-12
								ENSG00000248738.2	-1.5422	0.00439487
								ENSG00000234535.1	-1.54265	0.000997798
								ENSG00000235480.1	-1.54545	1.06117e-05
								ENSG00000261211.1	-1.54969	3.49926e-05
								ENSG00000233008.1	-1.55055	6.30763e-13
								ENSG00000227456.3	-1.55084	6.08003e-06
								ENSG00000231769.2	-1.55202	3.19843e-11
								ENSG00000256124.1	-1.55204	4.54365e-08
								ENSG00000249717.1	-1.55246	3.28934e-05
								ENSG00000250608.1	-1.55268	3.80722e-07
								ENSG00000262223.2	-1.55856	1.44619e-06
								ENSG00000232876.1	-1.56166	2.10125e-09
								ENSG00000235319.1	-1.56429	3.6134e-12
								ENSG00000260545.1	-1.56628	0.00238337
								ENSG00000258702.1	-1.56656	0.010556
								ENSG00000237813.3	-1.56735	1.40543e-07
								ENSG00000261159.1	-1.56758	0.00191508
								ENSG00000231373.1	-1.57147	0.0228913
								ENSG00000225675.2	-1.57594	0.00105559
								ENSG00000268066.1	-1.57799	1.20842e-05
								ENSG00000261060.1	-1.58493	3.29227e-08
								ENSG00000234707.2	-1.58518	0.000560222
								ENSG00000251517.1	-1.58762	0.00604187
								ENSG00000260711.1	-1.58869	1.78151e-13
								ENSG00000177133.6	-1.58929	2.13249e-10
								ENSG00000244198.1	-1.58935	1.75602e-13
								ENSG00000229151.1	-1.58957	4.79371e-08
								ENSG00000253695.1	-1.59298	0.000757809
								ENSG00000259542.1	-1.59317	0.000763079
								ENSG00000223839.3	-1.60149	8.75357e-10
								ENSG00000240063.1	-1.60285	6.84128e-05
								ENSG00000260409.1	-1.60407	6.95028e-09
								ENSG00000251665.1	-1.60413	0.00855341
								ENSG00000260398.1	-1.60463	2.45765e-13
								ENSG00000262006.1	-1.60498	1.38003e-06
								ENSG00000249159.2	-1.60621	0.00237893
								ENSG00000230212.2	-1.60667	9.19646e-06
								ENSG00000241593.1	-1.6074	5.61323e-05
								ENSG00000255234.1	-1.60954	3.55176e-08
								ENSG00000254362.1	-1.60957	0.00649543
								ENSG00000180422.3	-1.6097	0.0129149
								ENSG00000250012.1	-1.61035	1.24902e-09
								ENSG00000272121.1	-1.61513	1.59566e-09
								ENSG00000237605.1	-1.61608	4.12531e-09
								ENSG00000227218.3	-1.61621	2.66937e-06
								ENSG00000260643.1	-1.61707	2.49938e-14
								ENSG00000229498.1	-1.61976	0.00185508
								ENSG00000232712.2	-1.61987	4.36783e-10
								ENSG00000253669.3	-1.62	3.09362e-09
								ENSG00000259954.1	-1.62083	0.0285965
								ENSG00000254990.1	-1.62103	8.97593e-05
								ENSG00000259084.2	-1.62173	0.0464708
								ENSG00000228559.1	-1.62209	1.17896e-12
								ENSG00000234663.1	-1.62317	0.0163846
								ENSG00000260613.1	-1.62347	0.000373
								ENSG00000225826.1	-1.62749	0.000370769
								ENSG00000233220.3	-1.63007	1.36694e-07
								ENSG00000235427.1	-1.63018	0.00156381
								ENSG00000271584.1	-1.63097	0.00137844
								ENSG00000253404.1	-1.63245	0.00143818
								ENSG00000224251.2	-1.63321	7.36339e-05
								ENSG00000233844.1	-1.64	0.00120309
								ENSG00000234807.4	-1.64133	2.50516e-13
								ENSG00000255129.1	-1.64148	4.39606e-13
								ENSG00000264608.1	-1.64355	1.17837e-08
								ENSG00000242611.1	-1.64393	7.24445e-05
								ENSG00000256577.1	-1.64417	2.6985e-09
								ENSG00000261447.1	-1.64626	3.95135e-07
								ENSG00000254165.1	-1.64756	1.28353e-06
								ENSG00000225521.1	-1.64778	1.79585e-06
								ENSG00000260677.1	-1.64926	5.87402e-08
								ENSG00000228791.3	-1.65029	1.62442e-11
								ENSG00000238123.1	-1.65501	2.29476e-08
								ENSG00000267296.2	-1.65596	1.40232e-08
								ENSG00000259343.1	-1.65762	0.00110757
								ENSG00000233593.2	-1.65922	1.81718e-11
								ENSG00000272473.1	-1.66028	4.96457e-08
								ENSG00000269950.1	-1.6619	0.0398461
								ENSG00000243243.1	-1.66264	1.323e-08
								ENSG00000228430.4	-1.66398	0.00108902
								ENSG00000227260.1	-1.66538	5.58715e-08
								ENSG00000231121.2	-1.66745	0.000400081
								ENSG00000247345.2	-1.67309	0.00390851
								ENSG00000236849.1	-1.67592	0.00292924
								ENSG00000272320.1	-1.68102	1.68129e-09
								ENSG00000260475.1	-1.68301	2.96069e-12
								ENSG00000227083.1	-1.68467	0.000919903
								ENSG00000232600.2	-1.68661	1.71795e-05
								ENSG00000215447.3	-1.69113	6.25657e-14
								ENSG00000230290.1	-1.69211	0.00179599
								ENSG00000236197.2	-1.69568	0.00107341
								ENSG00000272076.1	-1.69641	2.87393e-08
								ENSG00000249574.1	-1.6966	1.88358e-06
								ENSG00000234476.1	-1.69695	2.86584e-09
								ENSG00000244675.2	-1.6984	0.000156738
								ENSG00000259876.1	-1.6988	0.000995111
								ENSG00000260057.1	-1.7021	1.31911e-07
								ENSG00000221571.2	-1.70354	0.0223731
								ENSG00000255621.1	-1.70366	6.4781e-12
								ENSG00000261729.1	-1.70446	2.95272e-06
								ENSG00000242190.1	-1.70489	5.12105e-07
								ENSG00000228878.3	-1.70639	5.23487e-16
								ENSG00000261420.1	-1.70893	3.68668e-09
								ENSG00000236996.1	-1.71012	5.84212e-06
								ENSG00000174403.11	-1.71028	0.00812158
								ENSG00000272029.1	-1.71049	1.41598e-07
								ENSG00000264433.1	-1.71086	0.0369826
								ENSG00000234617.1	-1.71193	1.164e-09
								ENSG00000189196.4	-1.71413	0.0143355
								ENSG00000227117.2	-1.71443	3.44576e-07
								ENSG00000261625.1	-1.7164	0.000593896
								ENSG00000265487.1	-1.71785	0.00013953
								ENSG00000266176.1	-1.71849	1.41192e-05
								ENSG00000230613.1	-1.71963	0.0313503
								ENSG00000226281.2	-1.72107	5.8936e-06
								ENSG00000239377.1	-1.72134	3.17619e-05
								ENSG00000240710.1	-1.72615	3.29332e-05
								ENSG00000270020.1	-1.72996	2.46825e-09
								ENSG00000267151.2	-1.73434	6.83361e-06
								ENSG00000261404.1	-1.73496	0.000119331
								ENSG00000267183.1	-1.73553	1.79341e-10
								ENSG00000272209.1	-1.73862	1.4928e-05
								ENSG00000250208.2	-1.74019	1.29754e-09
								ENSG00000262412.1	-1.74099	6.92624e-08
								ENSG00000250282.1	-1.74142	0.00346263
								ENSG00000224460.1	-1.74146	7.90277e-09
								ENSG00000268388.1	-1.74284	0.000134039
								ENSG00000227107.1	-1.74404	1.40874e-10
								ENSG00000178412.4	-1.74507	8.18338e-09
								ENSG00000224984.1	-1.74614	7.55714e-06
								ENSG00000259536.1	-1.749	5.29968e-08
								ENSG00000267018.1	-1.75088	9.51377e-11
								ENSG00000270246.2	-1.75095	8.08023e-12
								ENSG00000215483.4	-1.75216	4.12531e-09
								ENSG00000255458.1	-1.75268	4.2086e-12
								ENSG00000260599.1	-1.75353	0.00206586
								ENSG00000269916.1	-1.75587	1.95589e-12
								ENSG00000223697.2	-1.75843	2.56773e-06
								ENSG00000232909.1	-1.7593	4.35529e-05
								ENSG00000203441.2	-1.75976	4.29313e-10
								ENSG00000225092.2	-1.76246	2.22044e-05
								ENSG00000227237.1	-1.76414	0.000229578
								ENSG00000233718.1	-1.76416	1.90121e-09
								ENSG00000224037.2	-1.76811	1.22602e-08
								ENSG00000254900.1	-1.76837	0.00151884
								ENSG00000230631.1	-1.77	3.20448e-05
								ENSG00000260874.1	-1.77017	1.32821e-07
								ENSG00000261069.2	-1.77202	1.86686e-11
								ENSG00000262061.1	-1.77313	0.000565109
								ENSG00000235830.1	-1.77551	1.72525e-05
								ENSG00000249249.1	-1.77569	5.59298e-16
								ENSG00000251556.1	-1.77673	6.62562e-08
								ENSG00000259475.1	-1.7802	4.68974e-07
								ENSG00000268560.1	-1.78072	1.28657e-12
								ENSG00000266957.1	-1.78404	4.19795e-07
								ENSG00000251661.3	-1.78593	7.67342e-10
								ENSG00000256101.1	-1.78652	0.000139558
								ENSG00000254204.1	-1.78944	0.000426715
								ENSG00000237389.1	-1.7899	0.000334794
								ENSG00000265445.1	-1.78993	5.40746e-06
								ENSG00000251298.1	-1.79053	0.000526749
								ENSG00000231612.1	-1.79438	0.0239652
								ENSG00000261823.1	-1.79452	2.30203e-06
								ENSG00000234492.4	-1.79611	2.83928e-12
								ENSG00000229118.1	-1.79638	1.50677e-06
								ENSG00000260510.1	-1.79837	0.00123588
								ENSG00000241135.1	-1.79981	0.0305741
								ENSG00000226237.1	-1.80514	0.045743
								ENSG00000226786.2	-1.81139	9.47553e-09
								ENSG00000234676.1	-1.81322	0.00595315
								ENSG00000267287.1	-1.81864	0.0102993
								ENSG00000215304.3	-1.82422	1.57223e-06
								ENSG00000230725.1	-1.82636	4.5738e-05
								ENSG00000231882.1	-1.83201	0.0140873
								ENSG00000260790.1	-1.83327	3.85023e-06
								ENSG00000227479.1	-1.83426	1.36052e-05
								ENSG00000230534.2	-1.83717	1.03181e-11
								ENSG00000273180.1	-1.83764	3.45615e-07
								ENSG00000260151.1	-1.83931	0.000144034
								ENSG00000233602.1	-1.84145	0.000845928
								ENSG00000233760.1	-1.84155	0.00223882
								ENSG00000245330.4	-1.84177	1.00863e-06
								ENSG00000259818.1	-1.84462	9.199e-08
								ENSG00000261758.1	-1.84542	0.000357303
								ENSG00000261064.1	-1.84711	0.000258888
								ENSG00000267636.1	-1.84998	0.00213037
								ENSG00000245384.1	-1.85191	2.46801e-07
								ENSG00000233143.1	-1.8541	3.26846e-07
								ENSG00000233221.2	-1.85508	2.65901e-06
								ENSG00000273287.1	-1.85523	0.000734197
								ENSG00000259275.1	-1.8571	1.18925e-05
								ENSG00000250493.2	-1.85767	0.0212995
								ENSG00000203280.3	-1.85959	4.48245e-13
								ENSG00000225706.1	-1.86165	1.51128e-06
								ENSG00000232936.1	-1.8619	3.94578e-05
								ENSG00000234281.1	-1.86245	1.20796e-15
								ENSG00000256139.2	-1.86324	6.30763e-13
								ENSG00000249241.1	-1.86529	0.00025502
								ENSG00000262185.1	-1.87139	8.18338e-09
								ENSG00000235989.3	-1.87204	1.49525e-06
								ENSG00000259370.1	-1.8728	4.67018e-06
								ENSG00000231943.3	-1.87633	3.64442e-09
								ENSG00000263429.3	-1.87747	0.00952636
								ENSG00000227116.1	-1.87748	5.23007e-10
								ENSG00000204934.6	-1.87877	3.3083e-05
								ENSG00000251379.1	-1.88066	0.000585349
								ENSG00000265185.2	-1.88994	0.0162953
								ENSG00000245105.1	-1.89064	9.5012e-09
								ENSG00000272912.1	-1.89167	6.08641e-06
								ENSG00000230825.1	-1.89271	2.28437e-08
								ENSG00000272796.1	-1.89347	2.67847e-10
								ENSG00000248174.1	-1.89658	0.000197959
								ENSG00000268366.1	-1.89712	7.50664e-09
								ENSG00000260519.1	-1.89795	8.57582e-10
								ENSG00000225790.1	-1.90042	0.000254014
								ENSG00000232306.1	-1.90429	0.00606287
								ENSG00000267299.1	-1.90444	0.00554081
								ENSG00000267749.1	-1.9062	0.00608538
								ENSG00000239219.2	-1.91109	1.02653e-09
								ENSG00000226851.1	-1.91266	1.53027e-12
								ENSG00000267530.2	-1.91353	2.02785e-11
								ENSG00000259499.1	-1.91376	0.0075115
								ENSG00000224050.1	-1.91464	0.0318307
								ENSG00000267674.1	-1.91677	0.0028455
								ENSG00000231983.1	-1.91793	4.60967e-08
								ENSG00000264672.1	-1.91916	1.99072e-11
								ENSG00000255850.1	-1.92942	0.00158673
								ENSG00000273328.1	-1.93014	5.91934e-12
								ENSG00000260011.2	-1.94436	7.11967e-07
								ENSG00000260633.1	-1.95692	3.65798e-06
								ENSG00000232415.1	-1.95803	3.87301e-07
								ENSG00000167912.5	-1.95945	1.10161e-07
								ENSG00000231107.1	-1.95947	3.39729e-14
								ENSG00000225948.2	-1.95955	0.00734781
								ENSG00000227245.1	-1.96147	5.31925e-06
								ENSG00000250039.3	-1.96231	9.55387e-05
								ENSG00000267130.1	-1.96307	7.67342e-10
								ENSG00000263470.1	-1.9633	1.14671e-10
								ENSG00000228063.1	-1.96584	2.09902e-11
								ENSG00000257557.1	-1.96656	4.40038e-13
								ENSG00000234129.3	-1.97275	7.97957e-15
								ENSG00000267052.1	-1.97538	0.0195955
								ENSG00000243089.1	-1.97669	0.000575461
								ENSG00000260744.1	-1.981	0.00973143
								ENSG00000237807.3	-1.98333	0.000636486
								ENSG00000227165.3	-1.98797	7.22709e-11
								ENSG00000257002.1	-1.99018	5.19516e-10
								ENSG00000250129.1	-1.9944	0.00083122
								ENSG00000261786.1	-1.99492	5.47436e-08
								ENSG00000255043.1	-1.99759	2.07649e-05
								ENSG00000238280.1	-1.99983	8.50826e-09
								ENSG00000248890.1	-2.00442	4.66544e-11
								ENSG00000224238.2	-2.00758	3.08997e-08
								ENSG00000270704.2	-2.01085	5.96318e-11
								ENSG00000261838.1	-2.01141	2.45865e-09
								ENSG00000233251.3	-2.01165	6.25657e-14
								ENSG00000254664.1	-2.01861	1.66282e-09
								ENSG00000272254.1	-2.03283	2.51108e-06
								ENSG00000270457.1	-2.03328	0.00027475
								ENSG00000233242.2	-2.0337	1.71847e-09
								ENSG00000197813.4	-2.03416	3.67601e-15
								ENSG00000250899.3	-2.03666	2.93941e-16
								ENSG00000251448.1	-2.04583	0.0459247
								ENSG00000234161.1	-2.04941	8.40023e-06
								ENSG00000263015.1	-2.05286	0.0176256
								ENSG00000236268.1	-2.05371	5.85243e-11
								ENSG00000179935.5	-2.0543	2.83958e-11
								ENSG00000205037.2	-2.05626	0.000141063
								ENSG00000260919.1	-2.06048	4.3823e-05
								ENSG00000226031.1	-2.06222	9.67598e-05
								ENSG00000236426.3	-2.06292	1.23344e-06
								ENSG00000233845.1	-2.06559	4.78958e-06
								ENSG00000214851.4	-2.06711	4.81531e-12
								ENSG00000229569.1	-2.06866	1.48027e-06
								ENSG00000260403.1	-2.06914	1.36694e-07
								ENSG00000264940.2	-2.07414	0.0101233
								ENSG00000246863.2	-2.07742	1.56855e-07
								ENSG00000272180.1	-2.07819	1.4387e-06
								ENSG00000229999.2	-2.0788	0.00532354
								ENSG00000243349.2	-2.08165	0.00215777
								ENSG00000260931.1	-2.08464	3.68212e-10
								ENSG00000264078.1	-2.08566	5.75227e-06
								ENSG00000244968.2	-2.0923	4.00028e-10
								ENSG00000225945.1	-2.09246	5.59848e-13
								ENSG00000229262.1	-2.09349	3.87697e-06
								ENSG00000248399.1	-2.09556	0.0440634
								ENSG00000260278.1	-2.10109	0.00373216
								ENSG00000267079.1	-2.1084	1.91996e-05
								ENSG00000273258.1	-2.112	3.04523e-06
								ENSG00000229352.1	-2.11265	2.22715e-09
								ENSG00000273319.1	-2.11916	0.00202254
								ENSG00000225655.1	-2.12166	3.29227e-08
								ENSG00000196960.3	-2.12865	0.00011702
								ENSG00000254343.2	-2.13013	5.78893e-14
								ENSG00000257585.1	-2.13457	6.81156e-07
								ENSG00000244464.1	-2.13578	1.02805e-06
								ENSG00000226756.1	-2.13924	5.91934e-12
								ENSG00000261026.1	-2.1396	0.000477047
								ENSG00000248596.2	-2.14589	9.72719e-05
								ENSG00000235749.2	-2.14736	2.30884e-06
								ENSG00000261286.1	-2.14844	2.67458e-08
								ENSG00000258926.1	-2.15432	2.55766e-08
								ENSG00000270361.1	-2.16427	7.06594e-09
								ENSG00000228214.2	-2.16622	1.05247e-05
								ENSG00000182376.2	-2.16976	1.4812e-07
								ENSG00000272554.1	-2.17167	3.04861e-10
								ENSG00000235593.1	-2.18488	0.00345836
								ENSG00000261379.1	-2.18965	4.96193e-08
								ENSG00000246394.3	-2.19382	6.17584e-09
								ENSG00000237361.2	-2.19428	0.000984318
								ENSG00000244541.1	-2.19922	1.94807e-05
								ENSG00000267690.1	-2.19966	0.000220439
								ENSG00000235142.3	-2.2125	1.92126e-15
								ENSG00000232363.1	-2.21444	0.00797197
								ENSG00000258676.3	-2.21939	2.37935e-06
								ENSG00000228067.1	-2.22143	0.0238147
								ENSG00000258274.1	-2.22517	2.9965e-07
								ENSG00000254833.1	-2.22727	7.02403e-06
								ENSG00000224885.1	-2.22778	2.32997e-11
								ENSG00000228293.1	-2.23304	0.00225667
								ENSG00000241767.2	-2.23325	9.6246e-05
								ENSG00000224717.1	-2.23865	7.54706e-09
								ENSG00000264514.1	-2.23895	0.000823877
								ENSG00000234076.1	-2.24864	8.29569e-09
								ENSG00000272902.1	-2.25625	7.37325e-16
								ENSG00000242973.2	-2.25835	5.04051e-08
								ENSG00000254278.1	-2.26257	2.81607e-08
								ENSG00000254967.2	-2.26407	3.47025e-05
								ENSG00000269736.1	-2.27521	0.00141177
								ENSG00000230970.2	-2.27735	0.000198372
								ENSG00000272483.1	-2.27763	0.000230447
								ENSG00000255090.1	-2.28412	4.60953e-10
								ENSG00000236886.2	-2.29179	1.92897e-08
								ENSG00000229108.1	-2.29274	0.000614454
								ENSG00000226816.2	-2.29297	2.32997e-11
								ENSG00000255354.1	-2.29982	0.00224593
								ENSG00000242104.3	-2.30939	9.50361e-06
								ENSG00000203886.4	-2.31029	5.18543e-12
								ENSG00000237870.2	-2.31138	3.4133e-07
								ENSG00000237838.1	-2.31623	8.40023e-06
								ENSG00000226562.2	-2.31653	3.40192e-07
								ENSG00000263096.1	-2.32956	0.0005056
								ENSG00000232545.1	-2.33088	5.21825e-10
								ENSG00000272622.1	-2.33351	8.47424e-15
								ENSG00000266927.2	-2.33408	5.19998e-08
								ENSG00000236817.1	-2.34527	6.72133e-06
								ENSG00000254622.1	-2.34593	7.87396e-07
								ENSG00000259091.1	-2.34743	0.000488087
								ENSG00000260693.1	-2.35542	3.50711e-06
								ENSG00000224568.1	-2.36625	0.0321881
								ENSG00000228216.1	-2.36842	3.26096e-09
								ENSG00000237667.1	-2.37068	0.0320108
								ENSG00000267214.1	-2.37653	0.00805524
								ENSG00000267662.1	-2.38077	8.383e-10
								ENSG00000231249.1	-2.38331	3.40509e-10
								ENSG00000242753.1	-2.39916	0.00174087
								ENSG00000236711.2	-2.40112	2.64511e-09
								ENSG00000236866.1	-2.4037	6.08003e-06
								ENSG00000250820.1	-2.41151	1.20518e-06
								ENSG00000260417.1	-2.41448	0.0406627
								ENSG00000238273.3	-2.41518	1.24153e-06
								ENSG00000266903.1	-2.42314	2.22571e-05
								ENSG00000271086.1	-2.42465	3.95763e-11
								ENSG00000267128.1	-2.42538	1.51941e-08
								ENSG00000232324.1	-2.43156	6.11493e-06
								ENSG00000270141.2	-2.43577	1.35004e-06
								ENSG00000241490.1	-2.43699	0.022142
								ENSG00000230922.1	-2.43883	0.0304442
								ENSG00000258604.1	-2.44321	1.36484e-07
								ENSG00000249684.1	-2.44536	1.24272e-06
								ENSG00000228323.2	-2.44737	3.61065e-07
								ENSG00000264569.1	-2.44794	5.70458e-06
								ENSG00000255399.2	-2.45025	0.0320308
								ENSG00000261265.1	-2.46224	0.000241674
								ENSG00000204119.1	-2.47035	0.000539498
								ENSG00000237128.1	-2.47756	0.0323745
								ENSG00000256609.1	-2.48458	1.71898e-05
								ENSG00000260704.1	-2.48618	3.04523e-06
								ENSG00000237281.1	-2.48907	4.74497e-10
								ENSG00000258603.1	-2.49773	8.52766e-07
								ENSG00000230102.3	-2.50162	7.34436e-13
								ENSG00000234230.1	-2.50574	0.00316537
								ENSG00000237853.2	-2.51336	5.08328e-05
								ENSG00000259039.1	-2.51422	0.000444925
								ENSG00000272446.1	-2.51641	0.00285965
								ENSG00000225194.2	-2.51862	2.20041e-11
								ENSG00000230352.1	-2.52478	1.18606e-05
								ENSG00000234452.1	-2.5255	0.00530107
								ENSG00000236451.2	-2.53456	8.86987e-07
								ENSG00000225037.1	-2.53585	0.0127516
								ENSG00000267272.1	-2.54327	4.86201e-09
								ENSG00000238217.1	-2.57094	2.05175e-10
								ENSG00000231840.1	-2.58143	1.68644e-08
								ENSG00000254006.1	-2.58209	3.87501e-14
								ENSG00000236013.1	-2.59019	1.35147e-14
								ENSG00000231252.1	-2.59448	2.19291e-06
								ENSG00000259964.2	-2.60498	8.30042e-06
								ENSG00000241449.1	-2.62956	0.000620474
								ENSG00000267583.1	-2.63155	3.30604e-12
								ENSG00000254396.1	-2.63677	6.74507e-06
								ENSG00000266456.1	-2.66656	3.60088e-11
								ENSG00000227640.2	-2.67224	2.07855e-10
								ENSG00000249867.1	-2.68186	1.78202e-09
								ENSG00000253838.1	-2.70218	8.44213e-05
								ENSG00000225330.1	-2.70282	3.24421e-08
								ENSG00000260492.1	-2.70408	0.00163779
								ENSG00000261003.1	-2.70677	0.0125081
								ENSG00000231426.1	-2.70897	0.000154967
								ENSG00000240766.1	-2.70922	0.000929285
								ENSG00000228604.3	-2.70932	1.15011e-08
								ENSG00000258553.1	-2.71773	4.59301e-12
								ENSG00000239705.1	-2.718	0.000710746
								ENSG00000262074.3	-2.7282	0.000985052
								ENSG00000225778.1	-2.73033	4.64135e-08
								ENSG00000261292.1	-2.74971	1.36694e-07
								ENSG00000233110.1	-2.75454	7.09147e-11
								ENSG00000261693.1	-2.75972	1.71501e-10
								ENSG00000255580.1	-2.76894	3.8829e-06
								ENSG00000236404.4	-2.77469	1.28598e-07
								ENSG00000241599.1	-2.77997	0.0136564
								ENSG00000237863.2	-2.78278	3.30282e-11
								ENSG00000257830.1	-2.78436	4.00919e-05
								ENSG00000225588.2	-2.78521	0.00129793
								ENSG00000250354.1	-2.78937	0.0147485
								ENSG00000237125.4	-2.79982	3.12296e-11
								ENSG00000259884.1	-2.803	2.46278e-08
								ENSG00000228423.2	-2.81316	0.00280423
								ENSG00000229137.2	-2.81732	3.29197e-15
								ENSG00000238358.2	-2.82035	8.99266e-08
								ENSG00000232650.1	-2.84614	2.21836e-07
								ENSG00000255571.2	-2.85201	0.00186721
								ENSG00000237647.4	-2.86195	4.5405e-08
								ENSG00000234899.5	-2.86939	4.38031e-09
								ENSG00000227028.2	-2.87899	5.449e-05
								ENSG00000230817.1	-2.88127	2.90884e-06
								ENSG00000241720.2	-2.88573	5.36901e-07
								ENSG00000226101.1	-2.89102	6.36798e-08
								ENSG00000239498.1	-2.89211	5.21308e-06
								ENSG00000254528.3	-2.89393	9.24632e-11
								ENSG00000236333.3	-2.89394	4.8338e-07
								ENSG00000254153.1	-2.90109	2.999e-09
								ENSG00000248810.1	-2.90951	3.45248e-12
								ENSG00000233817.1	-2.91269	4.76688e-06
								ENSG00000236924.1	-2.93079	0.000231793
								ENSG00000231768.1	-2.93251	9.73691e-08
								ENSG00000257877.1	-2.93611	5.59298e-16
								ENSG00000258412.1	-2.94257	0.000238031
								ENSG00000258584.1	-2.94444	1.376e-12
								ENSG00000234928.1	-2.9475	1.90204e-08
								ENSG00000227726.1	-2.95873	2.66387e-10
								ENSG00000248994.1	-2.97259	3.67252e-06
								ENSG00000237212.1	-2.97966	2.52761e-08
								ENSG00000249430.1	-2.98451	4.41638e-10
								ENSG00000250686.2	-2.99508	1.31911e-07
								ENSG00000235584.2	-2.99894	8.00151e-10
								ENSG00000259242.2	-3.01114	3.06103e-12
								ENSG00000224063.1	-3.02829	0.0377193
								ENSG00000259910.1	-3.02854	1.93841e-09
								ENSG00000239774.1	-3.04152	3.09689e-09
								ENSG00000267420.1	-3.05089	0.00253569
								ENSG00000250141.1	-3.07752	2.06902e-11
								ENSG00000225761.1	-3.08034	0.000116325
								ENSG00000236760.1	-3.1011	0.00195884
								ENSG00000230490.2	-3.11854	2.48126e-07
								ENSG00000262890.1	-3.14839	3.19919e-06
								ENSG00000231713.2	-3.15681	1.1894e-07
								ENSG00000254028.1	-3.17567	0.00399813
								ENSG00000272549.1	-3.17623	5.62672e-09
								ENSG00000258249.1	-3.17976	1.37311e-07
								ENSG00000231246.1	-3.18223	9.82853e-11
								ENSG00000228590.1	-3.18672	0.00733963
								ENSG00000256481.1	-3.19174	0.00373036
								ENSG00000262202.3	-3.19316	1.43477e-05
								ENSG00000259372.1	-3.19704	4.55213e-05
								ENSG00000269043.1	-3.19711	0.00296163
								ENSG00000237726.1	-3.19922	0.00716995
								ENSG00000224819.1	-3.19991	2.79646e-06
								ENSG00000259293.1	-3.20228	2.51108e-06
								ENSG00000258077.2	-3.20662	2.93281e-05
								ENSG00000241933.1	-3.21914	1.2759e-08
								ENSG00000262973.1	-3.23931	3.86824e-08
								ENSG00000253968.1	-3.24624	2.46002e-06
								ENSG00000233392.1	-3.27253	0.0199544
								ENSG00000255946.1	-3.28064	4.26234e-06
								ENSG00000251405.2	-3.28186	2.59022e-13
								ENSG00000250101.1	-3.3142	2.09902e-11
								ENSG00000267268.1	-3.31512	1.17081e-08
								ENSG00000253364.1	-3.33925	1.50863e-06
								ENSG00000253130.1	-3.34264	2.70729e-09
								ENSG00000231128.1	-3.35225	0.00942851
								ENSG00000249487.2	-3.35622	1.16362e-10
								ENSG00000263906.1	-3.39983	1.60189e-10
								ENSG00000223502.1	-3.42426	1.51083e-05
								ENSG00000267732.1	-3.48457	8.11935e-11
								ENSG00000271367.1	-3.49381	4.40679e-10
								ENSG00000261082.1	-3.51324	0.00463959
								ENSG00000267034.1	-3.51395	9.69526e-13
								ENSG00000272904.1	-3.52838	1.65875e-12
								ENSG00000224958.1	-3.54645	2.05062e-12
								ENSG00000233431.1	-3.54758	1.02579e-09
								ENSG00000237061.1	-3.55452	1.29259e-12
								ENSG00000256542.1	-3.56707	5.59298e-16
								ENSG00000232680.2	-3.58033	6.77423e-10
								ENSG00000251189.1	-3.59175	0.00805524
								ENSG00000256824.1	-3.60397	3.15829e-05
								ENSG00000270124.1	-3.63369	3.07253e-14
								ENSG00000267712.1	-3.63827	1.20823e-09
								ENSG00000253105.1	-3.64103	7.39777e-09
								ENSG00000267653.1	-3.68379	0.00385287
								ENSG00000256943.1	-3.70588	2.81793e-15
								ENSG00000235269.1	-3.73254	0.000191925
								ENSG00000270103.2	-3.77163	4.97657e-08
								ENSG00000224259.1	-3.79321	0.000330292
								ENSG00000258088.1	-3.81738	5.58506e-05
								ENSG00000236532.1	-3.83449	4.43741e-12
								ENSG00000233214.1	-3.89187	1.92867e-08
								ENSG00000233705.2	-3.8985	3.83131e-10
								ENSG00000228750.1	-3.90146	3.48309e-12
								ENSG00000228031.2	-3.90454	9.18741e-10
								ENSG00000225913.2	-3.92565	5.59298e-16
								ENSG00000230587.1	-3.93264	5.59298e-16
								ENSG00000204603.2	-3.93745	6.68565e-05
								ENSG00000230461.4	-3.93758	2.14763e-08
								ENSG00000249926.2	-3.94555	6.58623e-08
								ENSG00000255027.2	-3.95147	9.43242e-08
								ENSG00000233393.1	-3.95223	0.000315927
								ENSG00000223414.2	-3.96868	0.0313503
								ENSG00000259942.1	-3.97119	3.53632e-08
								ENSG00000237880.1	-4.0367	5.34533e-07
								ENSG00000255020.1	-4.08214	3.08851e-10
								ENSG00000237267.1	-4.11648	1.59603e-05
								ENSG00000206129.3	-4.17893	7.34436e-13
								ENSG00000259974.2	-4.18816	0.0159879
								ENSG00000267399.1	-4.24876	4.84403e-10
								ENSG00000261399.1	-4.27316	1.35973e-06
								ENSG00000235629.1	-4.30223	0.0344154
								ENSG00000214347.5	-4.4053	0.000247526
								ENSG00000255260.1	-4.4072	0.000263671
								ENSG00000225611.1	-4.40733	1.20225e-11
								ENSG00000240790.1	-4.46334	2.09377e-06
								ENSG00000270022.2	-4.46745	1.39304e-08
								ENSG00000258675.1	-4.51715	2.12435e-15
								ENSG00000260721.1	-4.54062	1.6306e-10
								ENSG00000247416.2	-4.55117	6.89177e-13
								ENSG00000236188.1	-4.65087	0.0011485
								ENSG00000225187.1	-4.74462	0.00119145
								ENSG00000254140.1	-4.87918	3.27773e-05
								ENSG00000235070.3	-4.97201	2.28236e-12
								ENSG00000219159.3	-5.34753	1.07522e-06
								ENSG00000228613.1	-5.53061	0.0092586
								ENSG00000263312.1	-5.87485	9.66858e-12
								ENSG00000235049.1	-5.95913	1.41057e-05
								ENSG00000267262.1	-6.02958	0.000491336
								ENSG00000223751.1	-6.12764	0.00748245
								ENSG00000258636.1	-6.17437	4.57251e-07
								ENSG00000260412.1	-6.33982	7.10979e-09
								ENSG00000254489.1	-6.37067	7.97957e-15
								ENSG00000261185.1	-6.42912	1.13473e-10
								ENSG00000237396.1	-6.4567	2.00593e-07
								ENSG00000233061.1	-6.74225	0.00152796
								ENSG00000267057.1	-7.16429	1.20292e-06
								ENSG00000272479.1	-7.19207	1.15713e-09
								ENSG00000253288.1	-7.43858	1.03112e-09
								ENSG00000258117.1	-7.96073	1.37924e-07

## Sheet: S2
DE mRNAs between paired Normal and PTC (log2 fold change >1 or<-1; adj. p-value <0.05)
	log2(fold_change)	adj.p-value
DPRX	12.1621	2.27948e-10
ARHGAP36	9.33142	1.41667e-33
CST2	9.28119	2.92209e-18
SFTPA1	9.06229	8.58934e-22
DMBX1	9.03743	2.26728e-38
SLC18A3	8.59182	1.80495e-18
CST1	8.33833	1.34017e-15
CST5	8.1067	5.82323e-37
MMP13	8.0075	1.18687e-12
KLK6	7.77853	3.0606e-20
TMPRSS6	7.70273	4.87523e-49
CSF2	7.6759	1.72856e-49
GABRB2	7.43384	1.0058e-73
FUT9	7.39731	1.13881e-18
CLDN10	7.38948	2.81735e-32
GAP43	7.35283	4.07189e-34
KLK11	7.30326	6.76865e-23
VTCN1	7.2299	2.17816e-29
TMEM92	7.10244	3.4685e-30
ZCCHC12	7.08372	3.79524e-53
ADCY8	7.08061	8.62095e-16
LHX2	7.03351	7.27899e-14
KRT6B	7.02839	5.23513e-09
SLC6A20	7.01072	5.10112e-33
GRM4	6.95695	1.29384e-48
SFTPA2	6.88206	5.0614e-26
PLA2G12B	6.83917	6.35015e-37
TMPRSS4	6.81589	1.30465e-46
PRSS1	6.76477	2.61446e-25
KLK10	6.73632	1.04733e-53
NMU	6.70767	2.40717e-22
IVL	6.58458	3.54137e-16
REN	6.52435	6.09577e-38
SYT12	6.48459	1.178e-37
KLK7	6.44139	2.38592e-37
KRT6A	6.43847	1.92217e-14
PNPLA5	6.43843	6.86295e-19
FUT3	6.43014	9.85064e-31
BIRC7	6.40634	3.62236e-30
VGLL1	6.39906	4.57591e-25
MUC21	6.37954	3.05766e-21
SYTL5	6.29694	6.32451e-53
ACTBL2	6.2636	1.55279e-31
GRHL3	6.25124	2.98969e-61
HMGA2	6.24274	1.42007e-48
COL11A1	6.2418	6.45481e-22
FAM178B	6.16174	1.58703e-49
B3GNT3	6.12116	1.27514e-43
PSG1	6.08641	4.24311e-23
ELFN2	6.07865	2.95893e-30
LCN6	6.07827	6.69115e-30
WIF1	6.06945	5.37319e-12
GPR115	6.04611	6.13309e-27
CD177	6.03115	1.22866e-09
LIPH	6.01327	5.6289e-44
FN1	5.98829	3.58083e-56
KRT15	5.9845	8.89419e-50
ST6GALNAC5	5.95603	2.70347e-48
PRMT8	5.94159	1.36346e-28
PENK	5.92999	4.36412e-16
PSG8	5.92215	1.25677e-11
STRA6	5.85374	9.89686e-60
SIGLEC6	5.71923	1.42083e-16
SLIT1	5.69206	2.80506e-40
PRR15	5.66288	1.68876e-49
KRT16	5.63254	4.96232e-12
ESPN	5.62223	3.83135e-33
ZCCHC16	5.61518	4.8519e-33
ABCC11	5.60925	8.52002e-29
RPSAP52	5.60777	1.79359e-40
NGEF	5.5911	1.24951e-58
PPP1R1B	5.56369	1.29208e-42
HPCAL4	5.55223	9.24367e-49
ZNF560	5.55047	1.95347e-24
TMEM215	5.54235	1.94259e-26
CACNG4	5.50944	1.72698e-38
CATSPER1	5.4948	2.85159e-35
FXYD3	5.49229	1.10632e-15
IGFL2	5.47586	9.36133e-15
C19orf59	5.46091	3.97828e-23
GPR87	5.43512	2.47787e-23
CEACAM6	5.43073	2.56287e-21
CXCL5	5.42316	1.37096e-20
TRPC5	5.41995	1.51118e-19
BCAN	5.36074	3.16079e-15
EPYC	5.33981	5.6303e-08
SLC34A2	5.30055	2.64532e-52
RXRG	5.28318	7.72715e-44
CLDN16	5.24938	6.547e-35
KCNQ3	5.17138	7.24261e-63
C2CD4A	5.14683	1.35476e-34
KLHDC8A	5.11381	2.45973e-48
CYP2W1	5.08284	8.17351e-21
RASGRF1	5.0587	5.00171e-39
KLK12	5.05583	3.06046e-10
HCN4	5.00913	3.99245e-54
GLDN	4.98284	1.03113e-33
PCSK1N	4.97353	4.83471e-36
CAPN8	4.96763	6.258e-25
MMP7	4.95457	3.32044e-19
SOX11	4.93277	1.51885e-20
PVRL4	4.91112	4.36525e-65
SFTPB	4.90469	1.23767e-30
C19orf77	4.89748	4.01338e-16
LCN2	4.89643	7.64727e-35
SERPINB5	4.8796	1.3663e-12
IFNE	4.81736	1.91241e-27
IGSF1	4.80541	5.86053e-46
PRSS3	4.79013	8.67966e-25
CD1A	4.76209	3.77339e-20
GCGR	4.72477	5.67823e-09
CPNE4	4.70071	1.57993e-18
ANXA8	4.69545	5.29479e-15
DPP4	4.67918	9.73058e-57
GJB3	4.65753	6.92128e-54
EREG	4.65524	5.58786e-12
NPW	4.65092	1.63634e-25
VGF	4.64676	2.14179e-11
ASPHD1	4.63349	8.47829e-31
MYBPH	4.63161	8.48433e-20
DUSP13	4.62048	3.98284e-16
KRT17	4.58985	6.45964e-20
CITED1	4.5675	6.9071e-44
CDH4	4.55761	1.22548e-22
LRP4	4.54496	1.9763e-68
HOXD1	4.52221	1.70122e-28
XKRX	4.49721	1.68028e-52
TM4SF4	4.47884	5.746e-24
CLCA2	4.45573	8.7187e-11
COMP	4.44612	4.75147e-22
SERPINA1	4.43916	1.00195e-56
ECM1	4.4358	7.70162e-35
ADAMTS14	4.4328	4.65711e-30
CBLN1	4.42438	2.76661e-36
CHI3L1	4.41947	1.47713e-29
GDF15	4.41642	1.09984e-46
SLC6A14	4.40745	4.88648e-19
CSAG1	4.40433	5.73099e-09
OPCML	4.40243	3.81062e-23
FRMD5	4.40124	5.79581e-36
MEGF11	4.3966	1.02594e-15
SCEL	4.39436	3.91424e-49
PDZK1IP1	4.38973	4.51385e-28
SHISA6	4.35735	1.13482e-24
DSC3	4.34719	2.267e-18
LAMB3	4.33379	1.43479e-52
FAM132A	4.3211	9.15148e-33
METTL7B	4.30849	2.09532e-78
SERPINB11	4.29285	0.000519873
SLC30A3	4.28862	1.33752e-22
OLAH	4.25817	3.95785e-32
ICAM5	4.24379	6.98001e-49
RNF183	4.23817	6.51807e-35
EPHA10	4.22792	3.15278e-45
GJB4	4.21942	1.62658e-22
TMEM163	4.20655	6.02215e-33
TMEM132D	4.19029	2.2061e-39
CCL20	4.1868	1.3298e-15
PLEKHN1	4.18594	6.47458e-76
SIGLEC15	4.17406	3.61877e-30
FIBCD1	4.17311	1.57344e-11
MMP1	4.17036	4.54628e-21
DACH2	4.16758	4.91221e-17
C1orf106	4.15049	4.01999e-36
BNC1	4.13777	5.90609e-34
LY6G6C	4.13766	1.1768e-28
FOXI2	4.13594	4.32342e-20
C1QL1	4.12829	1.42347e-32
RAB27B	4.12168	1.08311e-17
TCN1	4.08458	7.6679e-13
LRRK2	4.07914	1.5013e-59
ANXA8L2	4.06943	1.05853e-13
CRLF1	4.04544	3.74985e-28
RDH5	4.04406	1.77363e-64
CDH3	4.02663	2.66659e-59
MSLN	4.01287	4.78694e-14
KCNJ2	4.0001	4.84748e-64
PHACTR3	3.99899	4.16847e-28
FSTL4	3.99631	3.74364e-31
NXPH4	3.99543	1.19481e-19
GOLT1A	3.98215	3.93696e-68
RSPO1	3.96358	2.14981e-07
CXCL17	3.95361	2.60116e-21
SPOCD1	3.95098	5.53715e-37
COL13A1	3.94419	2.73095e-60
GDF6	3.91537	6.44384e-13
DHDH	3.91213	1.79231e-27
TMEM130	3.8873	3.62236e-30
SPOCK3	3.88532	2.48667e-10
SFN	3.8815	2.90089e-34
ALK	3.87915	1.19752e-44
HS6ST2	3.87849	1.31851e-23
TRIM63	3.85674	6.06814e-13
TACSTD2	3.85602	4.99035e-32
KIAA0408	3.85116	3.00011e-08
NAPSA	3.85092	5.92277e-38
PDE4C	3.85044	4.84452e-42
STAC	3.8436	8.3962e-39
SPTBN2	3.83691	1.63026e-55
STMN2	3.82498	1.53365e-13
MMP11	3.82366	2.49042e-39
SEZ6L2	3.81719	8.10433e-40
CC2D2B	3.79322	2.2495e-50
PIWIL1	3.79044	1.01886e-20
CYP2S1	3.77238	9.86876e-46
RAET1E	3.75368	2.4242e-39
SLC27A6	3.75341	3.31727e-22
CBLN4	3.74872	3.54832e-21
UGT3A2	3.73478	1.46693e-16
CDKN2A	3.73086	1.56503e-34
TMEM59L	3.72367	3.69573e-22
AGR2	3.72229	1.08263e-29
SLPI	3.71708	5.5296e-29
KCNN4	3.71254	2.07605e-24
BAIAP3	3.70513	5.57317e-51
GREB1	3.69717	1.83706e-22
AHNAK2	3.69176	1.02069e-46
COL7A1	3.69021	8.30382e-22
GABRG3	3.6842	2.88367e-17
ABCC6P1	3.67738	2.56452e-44
HES2	3.63805	3.0036e-20
KLK13	3.63527	1.39545e-29
SSX1	3.62408	1.11737e-22
PROS1	3.62258	3.92265e-71
CXCL14	3.61772	6.88074e-18
ETV4	3.6111	6.13226e-56
LEMD1	3.61094	1.46775e-39
LRG1	3.60984	2.29582e-53
SSTR3	3.6083	1.12336e-13
SYT1	3.59159	4.78698e-29
ADAMTS18	3.58071	4.48393e-25
CD164L2	3.57247	7.17427e-26
COL10A1	3.57201	4.3796e-20
ATP10B	3.56381	9.96123e-20
XIRP1	3.56361	1.84509e-09
CELF4	3.56356	7.65254e-58
TRIM29	3.56062	1.63513e-25
QPCT	3.5592	2.79467e-59
ENTPD2	3.50764	2.71062e-27
CCL17	3.50716	6.31449e-14
CAMK2N2	3.5052	1.0012e-42
GALNT5	3.50374	1.168e-25
EPHB3	3.49973	7.90894e-50
NETO1	3.48475	1.08675e-15
CALML3	3.47637	1.57682e-06
LPAR5	3.46589	1.17472e-57
MMP16	3.45449	2.69351e-34
OIT3	3.45331	1.98206e-22
SRCIN1	3.45016	2.25458e-66
HAPLN1	3.44461	1.07267e-08
THRSP	3.44398	1.18878e-30
PDZRN4	3.44227	9.52041e-18
MGAT3	3.43467	6.5647e-39
CLDN2	3.41675	5.12412e-26
C1orf170	3.41419	2.28837e-43
CA7	3.41277	2.13544e-26
EEF1A2	3.40203	1.21034e-14
TUSC3	3.40022	2.69618e-59
SDR16C5	3.38761	1.90634e-09
DOK7	3.36619	9.80752e-33
PDLIM4	3.36557	2.30646e-45
CCL13	3.36091	9.10608e-22
WNT10A	3.3587	6.84011e-22
TREM1	3.34354	8.24576e-25
ATP12A	3.34107	2.91345e-06
NOX4	3.33298	6.03073e-49
ITGA2	3.3278	9.43002e-52
CSMD1	3.32464	2.06018e-16
ALOX15B	3.32444	5.05007e-27
LPL	3.32349	1.44425e-34
KRT14	3.31825	1.82936e-07
CAMK2N1	3.30499	1.45588e-49
SYN1	3.30142	1.38064e-41
HIST3H2A	3.29479	4.96577e-28
AIM1L	3.29398	4.40971e-29
ALOX5	3.28912	1.9746e-21
COL19A1	3.28796	2.38845e-09
SFTA1P	3.27702	2.10616e-12
CCNA1	3.2694	5.04709e-25
CDH6	3.25465	1.00952e-53
CLDN1	3.24962	1.68614e-34
C10orf55	3.22023	2.94782e-38
PCDHA1	3.21959	2.22606e-14
GALE	3.20958	1.48032e-101
FAM19A2	3.19949	1.98233e-27
CTXN1	3.18038	1.88485e-50
DMBT1	3.16987	5.89911e-10
MEG3	3.16727	2.85837e-11
C1orf173	3.16504	1.62319e-09
TIAM1	3.1639	2.56831e-44
FAM84A	3.16207	5.46376e-72
POSTN	3.16189	1.94247e-23
MAP7D2	3.15644	6.48368e-24
CDKN2B	3.15593	4.9941e-56
PLCD3	3.14792	8.14804e-65
KCP	3.1454	3.50216e-42
NFE2L3	3.13591	6.411e-32
APLN	3.12252	1.25234e-28
CYP1B1	3.12123	3.76908e-27
SLC7A4	3.12003	1.67674e-29
CST6	3.11572	3.43235e-28
SDK1	3.10481	5.12271e-31
CD207	3.09926	1.79551e-11
RAET1G	3.09872	1.02479e-36
CDSN	3.09854	1.67869e-25
TRIM36	3.09269	1.03708e-26
DTX4	3.08365	3.9321e-50
CDH22	3.07843	1.76586e-23
CDH2	3.04821	5.89166e-22
FOLH1	3.04611	5.4378e-24
PRRT4	3.00558	1.4383e-10
C8orf4	3.00519	4.67472e-31
PRND	2.99945	1.35839e-13
GSDMA	2.99718	7.67849e-21
CYSLTR2	2.99637	1.14676e-21
NTM	2.99284	4.67472e-31
PCSK2	2.98438	1.92769e-13
PROC	2.98009	3.31885e-28
EGFL6	2.95529	2.0522e-13
SPOCK1	2.95518	8.80957e-33
GPR37	2.94709	5.21532e-18
ALDH1A3	2.9393	2.37638e-26
UNC5CL	2.93412	6.65384e-51
FAM20A	2.92645	9.00478e-34
MDFI	2.92186	1.17429e-40
GGT6	2.91777	2.09149e-21
GLT1D1	2.91401	1.10548e-39
RASD2	2.91266	6.30216e-48
PLAU	2.90732	1.01866e-31
SHROOM4	2.90099	6.30562e-65
TESC	2.89563	4.05786e-35
RYR1	2.89139	9.56085e-50
TMEM184A	2.88817	4.66671e-44
SLCO4C1	2.87421	3.12369e-17
TRIM54	2.85824	5.51451e-28
ADAM12	2.85362	1.26851e-18
NRK	2.84751	4.73362e-16
HP	2.84031	1.73876e-14
AMIGO2	2.8223	1.01391e-56
PNMT	2.81366	6.88393e-28
MAMLD1	2.80798	9.1679e-54
GABRD	2.80324	4.43658e-27
TIMP1	2.79984	4.67576e-41
STK32A	2.7987	2.91918e-41
SLC24A5	2.79821	9.57601e-16
CD70	2.79741	7.25396e-09
HRH1	2.79692	2.60558e-51
CD55	2.79329	1.06964e-33
NELL2	2.78914	1.39533e-30
TMEM100	2.78603	2.96993e-26
IQGAP3	2.78114	5.75282e-33
ICAM4	2.76592	9.55685e-30
POPDC3	2.75538	4.25671e-07
NKAIN4	2.75132	8.87602e-29
PPP1R1C	2.74817	4.19032e-19
ADAMTS9	2.74516	2.53171e-42
HCG22	2.73022	2.01164e-18
ULBP2	2.72113	9.98115e-47
F2RL2	2.72086	1.13139e-17
VSTM2L	2.7203	8.05557e-32
ASTN1	2.72003	7.85723e-10
EPHX3	2.71048	1.2016e-32
NOD1	2.69462	1.26579e-47
SLC6A1	2.69371	1.30886e-31
ENTPD8	2.69117	1.20046e-28
NTRK3	2.68748	7.14138e-23
HRK	2.68687	3.62029e-13
KLK5	2.68464	5.45473e-08
LGALS3	2.68421	1.25067e-41
ESM1	2.67328	3.26482e-23
ACBD7	2.67189	1.71417e-34
CD109	2.66574	3.60554e-36
TGFA	2.66444	3.87595e-76
C19orf33	2.66232	3.11755e-28
DCHS2	2.66211	7.10247e-22
SLC5A2	2.65963	6.76865e-23
TP63	2.65513	9.52136e-20
MRC2	2.65201	1.04756e-39
ARSI	2.64959	5.78742e-14
GABBR2	2.64932	4.20176e-29
IL1RAP	2.64767	1.39572e-54
BMPER	2.64405	1.05118e-15
PSD2	2.64239	5.09258e-21
CNFN	2.64151	5.08279e-25
PPAPDC1A	2.63103	6.30213e-13
RUNX1	2.62989	5.72059e-33
MET	2.62637	6.84363e-64
ENTPD1	2.62637	1.25162e-66
FAM111B	2.61939	1.63742e-21
PLXNC1	2.61868	2.46824e-19
PDE5A	2.61705	3.37074e-40
ABTB2	2.6147	1.5649e-44
SLC22A18AS	2.60846	1.14126e-23
ABCC3	2.60692	6.12915e-41
QRFPR	2.60279	1.47607e-12
ENPP3	2.60063	1.2099e-08
DHRS2	2.5968	2.21212e-06
DEPDC1B	2.59548	7.37723e-22
NPTX2	2.58769	4.77147e-20
DKK1	2.58653	4.83415e-12
ALDH3B1	2.57797	8.25452e-57
CACNA1E	2.57645	5.64095e-09
BCHE	2.57253	2.48548e-10
RGS4	2.56966	2.08231e-13
KIAA1199	2.56748	7.58445e-15
KRT27	2.56596	8.44325e-15
NRCAM	2.56107	1.0058e-73
UBE2QL1	2.56005	1.88413e-42
MPZL2	2.55795	3.53988e-66
CTHRC1	2.55243	2.93985e-19
CPA3	2.54916	2.81472e-10
SPOCK2	2.54862	7.18205e-20
KRT5	2.54748	0.000236477
YPEL4	2.54085	9.22232e-35
MYOM3	2.52742	8.33388e-17
SCG5	2.52156	1.34303e-26
ADORA1	2.51324	2.9597e-56
NOX5	2.51302	7.81671e-11
SHC3	2.5055	1.26283e-31
XDH	2.50464	2.19083e-10
PTPRE	2.50384	1.55552e-42
NAT8L	2.50196	9.77677e-24
S100A5	2.5007	1.86708e-32
MDK	2.49939	3.26421e-39
LAD1	2.49882	5.48934e-54
CA12	2.49474	2.46546e-13
MUC4	2.46918	7.7723e-13
ACAN	2.46797	1.09243e-20
MTMR11	2.45895	5.73028e-55
GLRB	2.45767	1.8498e-42
GLP1R	2.45686	9.39575e-10
TNFRSF10C	2.44331	2.48271e-40
HIGD1B	2.43729	1.21732e-20
TUBB3	2.43627	3.86521e-23
GRIK3	2.43128	4.63917e-21
NRXN3	2.42899	1.09076e-15
MUC1	2.42697	5.79771e-22
ZNF883	2.42669	2.30291e-28
RUNX2	2.42506	1.60706e-29
DLX5	2.41838	3.21481e-14
B3GNT7	2.41196	4.85842e-52
KRT19	2.40923	1.26614e-27
MYBPC1	2.40653	0.00557186
CFI	2.40411	2.02282e-42
SLC9A5	2.3996	1.12955e-44
NPC2	2.39956	6.68109e-65
EMILIN3	2.39135	8.39488e-14
S100A2	2.39105	2.17605e-18
MEX3A	2.38479	1.1147e-27
ELF3	2.38434	8.18768e-25
S100B	2.37538	3.21062e-14
GALNT7	2.3693	1.12666e-92
PCDHGC5	2.36864	2.81041e-12
MFAP2	2.36652	1.33395e-28
CTSH	2.36596	9.6879e-33
FNDC4	2.35956	2.41926e-28
SDC4	2.35395	4.10931e-47
KRT80	2.35362	2.29786e-19
GPRIN1	2.34995	8.48823e-35
MKX	2.348	1.9145e-17
GGCT	2.34667	2.65219e-58
COL1A1	2.34093	6.94415e-13
GFAP	2.33502	2.57066e-14
RIN1	2.32626	1.31143e-51
PHYHIP	2.31908	3.33139e-36
PLAG1	2.31661	1.3222e-36
DUSP6	2.31466	3.9714e-35
NPAS1	2.31266	1.57895e-26
GRB7	2.3108	3.78808e-45
PRSS23	2.30627	1.13513e-38
IL17RD	2.29904	7.70388e-40
FRMPD2	2.29847	2.20154e-13
BID	2.29826	3.14948e-41
SFTA2	2.29787	2.03032e-10
DUSP5	2.29638	3.73393e-19
SLC38A11	2.29293	5.68129e-15
RIMS2	2.28357	5.32245e-14
CHST2	2.28194	6.1774e-39
FAM19A5	2.27702	2.68604e-26
SRPX2	2.2745	5.6677e-17
KRT13	2.26427	4.62027e-07
CLDN9	2.261	1.56122e-14
IER5L	2.26072	6.411e-32
NOTUM	2.26041	6.44715e-08
HEY2	2.25138	5.15954e-37
IL8	2.24881	4.92823e-14
FRMD3	2.24768	2.25484e-20
PCDHAC2	2.2462	2.13454e-19
SCN1B	2.24326	1.01642e-43
SPATA18	2.2263	3.27067e-24
RAMP1	2.21097	4.32225e-16
RSPO4	2.20808	1.0749e-17
PCDHA6	2.2032	7.02867e-14
C4orf48	2.19973	4.37693e-13
C10orf67	2.19914	1.0581e-23
DMD	2.19536	1.96978e-22
TRIM46	2.19483	4.22573e-21
GJA3	2.19309	4.10121e-10
C9orf169	2.19006	3.32856e-24
UPP1	2.18869	3.1032e-35
CTSC	2.18818	4.75629e-33
FOXQ1	2.18723	9.43867e-23
LYPD1	2.18527	2.16136e-16
NUDT11	2.18417	1.47343e-16
TNFAIP6	2.18416	2.36528e-11
NKD2	2.18369	3.50698e-14
C19orf26	2.18342	2.23237e-22
MATN3	2.18284	1.30881e-23
CYP24A1	2.18271	1.76102e-08
JPH3	2.1808	5.40488e-12
RHOV	2.17632	1.9527e-19
DIRAS3	2.16977	1.95918e-28
TPRG1	2.1629	2.13681e-18
GOLGA7B	2.16076	1.21246e-16
HPGDS	2.15933	8.96506e-25
DPYSL4	2.15816	1.76314e-10
APOBEC3H	2.15156	2.86143e-15
DMRT1	2.1506	2.45664e-07
GRIA3	2.14886	1.62251e-05
PKP2	2.14545	4.67644e-13
MACROD2	2.13445	5.68802e-26
C15orf48	2.13211	3.91888e-12
CDH13	2.12495	3.31632e-34
ST8SIA2	2.12126	1.56916e-16
PNP	2.11761	5.76331e-21
KLK1	2.11357	0.000253197
IRX6	2.11233	0.000123574
DEFB1	2.11065	1.0974e-07
FAM43A	2.10942	1.52468e-33
PCDH20	2.10671	7.30541e-14
VSIG1	2.10195	1.98538e-11
CHST6	2.09711	2.25071e-22
CHIT1	2.08851	5.6409e-08
DUSP4	2.08699	1.16627e-19
SPATA9	2.08338	2.62043e-33
MXRA8	2.07885	7.05049e-30
PLA2G5	2.07833	3.90162e-11
IGF2BP2	2.06778	1.81394e-31
INMT	2.06418	1.07968e-11
FAM83A	2.06063	2.06172e-11
SNAP25	2.05916	1.34075e-16
CORO2A	2.0493	1.63911e-44
ARNTL	2.04399	8.23946e-23
GPT	2.04032	2.81358e-21
HLA-G	2.03783	1.23262e-10
BBC3	2.03466	2.07929e-52
GLS2	2.03289	1.35539e-49
SHC4	2.03231	2.80137e-19
CRABP2	2.03117	3.29893e-23
PPM1N	2.02289	1.58394e-15
CPT1C	2.02107	9.58772e-19
SAMD11	2.0208	1.3003e-18
FAP	2.01746	1.79618e-13
SLMO1	2.01295	7.79155e-45
NR1D1	2.01039	1.03914e-17
TMC6	2.00886	2.40449e-25
PAX9	2.00678	1.98047e-13
ICAM1	2.00667	4.97117e-21
E2F1	2.00407	9.09764e-30
POU2F3	1.99582	2.46266e-33
IGFBP6	1.99215	1.39078e-19
HES6	1.98925	1.03856e-17
PCDHA7	1.98531	1.25501e-15
P2RY6	1.9853	1.47111e-20
CLIP3	1.98224	3.88116e-25
APOE	1.97869	8.36731e-13
FAM155A	1.97866	1.42271e-14
CHL1	1.97743	5.47811e-07
MYO1G	1.97721	3.74707e-10
ULBP1	1.97526	7.78028e-19
SVOPL	1.97257	5.81531e-14
MACC1	1.96858	6.90069e-24
TPD52L1	1.96783	8.05274e-53
LONRF2	1.96771	3.58114e-18
G0S2	1.96759	1.40493e-14
EPS8	1.96707	9.93342e-65
ZMAT3	1.96659	1.36187e-35
B3GNT8	1.96596	6.01361e-42
BNIPL	1.96331	9.11118e-22
VCAN	1.95464	3.16894e-12
B3GAT1	1.95421	1.46502e-27
EMILIN2	1.95402	2.25516e-44
DCLK3	1.95342	2.60259e-15
E2F7	1.95313	6.31687e-15
CDA	1.95062	7.11796e-25
ERP27	1.94812	2.83601e-16
GNLY	1.94507	2.74567e-10
SLC22A4	1.93978	2.25259e-38
AQP5	1.93781	3.98506e-13
IL18R1	1.9352	1.58612e-14
SPINK2	1.9321	8.26437e-11
NRP2	1.93134	2.00041e-31
PELI1	1.93021	8.19646e-21
CALB2	1.93015	0.0034754
KL	1.92724	7.17146e-31
PRDM1	1.92551	1.024e-24
ARMCX3	1.9248	1.56782e-27
TMEM79	1.92394	3.4337e-46
GPR64	1.92328	9.25668e-17
CABYR	1.92241	4.56135e-17
SEMA3E	1.92224	3.06267e-11
IQSEC3	1.91818	4.47066e-11
AFF2	1.91594	2.04726e-13
EPPK1	1.91551	2.10069e-15
C1orf226	1.91334	1.22157e-35
PTPLA	1.91257	3.53224e-27
TGM2	1.89782	7.54759e-18
SLITRK4	1.89407	3.11321e-15
PRLR	1.89118	2.31601e-07
LOXL2	1.89034	1.02728e-30
PSD3	1.88438	5.58657e-36
APOC1	1.88395	5.31344e-09
SOX4	1.88336	2.34751e-31
LECT1	1.8815	0.000215857
NPFFR2	1.87925	5.70767e-06
PLAUR	1.87919	5.47084e-12
ADM	1.87784	1.56195e-19
MFGE8	1.87491	3.97714e-34
UCN	1.8708	4.05134e-12
MARCO	1.87057	1.50432e-05
MYEF2	1.86929	3.02017e-42
MCF2L2	1.86812	7.03301e-20
GATA5	1.86702	0.000288378
CDH11	1.86696	2.40098e-12
TMEM108	1.86585	2.09346e-20
TGM1	1.86467	4.48586e-18
C2CD4B	1.86458	9.22531e-09
PDZD7	1.85517	5.2067e-22
ADRA2C	1.85472	1.42678e-14
TM4SF1	1.85441	6.32998e-15
PSD	1.85396	4.89427e-23
TYRO3	1.84933	5.17126e-36
SLC35F3	1.84498	6.51638e-11
HAGHL	1.84355	5.83184e-12
PLXNA4	1.842	1.10843e-12
MFSD4	1.84073	9.35921e-27
RET	1.83836	2.09389e-07
TAGLN3	1.83765	6.29448e-07
MMP12	1.83441	0.000201997
CDC42EP3	1.8324	1.4129e-28
C11orf80	1.82988	1.2994e-40
SLC35F2	1.82346	6.57924e-53
C16orf45	1.82129	7.73059e-35
PODNL1	1.82112	2.67094e-10
MLXIPL	1.81903	2.0336e-17
TGFBR1	1.81875	1.19539e-38
TRPC4	1.81805	4.42876e-21
PERP	1.81724	2.07412e-39
RAB27A	1.81462	3.29305e-47
ADRA1B	1.81335	2.94654e-21
TBC1D2	1.81134	4.94095e-35
SULT2B1	1.80775	3.35506e-14
GPR162	1.80234	2.54631e-27
GGT8P	1.80171	4.37244e-14
BRSK1	1.80144	1.27543e-11
PDE9A	1.79869	5.56967e-37
STX1B	1.7971	7.319e-24
CXCL1	1.79672	1.05834e-07
DRAM1	1.79565	1.89801e-32
TSC22D1	1.79256	9.52527e-26
FGF1	1.79006	7.18721e-35
P4HA2	1.78995	3.33731e-47
ACTC1	1.78871	0.000121355
SUSD4	1.78803	6.58678e-24
PDE1C	1.78546	6.64488e-13
SYT2	1.78441	9.0924e-13
KLC3	1.78334	5.54322e-22
ITPKA	1.78325	9.32031e-17
TGFBI	1.78084	9.42774e-20
KRT78	1.78045	0.000261066
KCNS3	1.78036	5.18253e-25
ERBB3	1.78007	1.3745e-24
NRIP1	1.77996	5.59971e-32
SYTL1	1.77882	6.55814e-39
RAPGEF5	1.77871	6.75809e-41
EPHX4	1.77813	2.92925e-19
GJA4	1.77502	2.79326e-27
C8orf47	1.77339	1.82466e-12
PTP4A3	1.77077	8.867e-40
TNFRSF21	1.77076	3.51187e-23
RPLP0P2	1.76948	9.94844e-15
PRSS12	1.76585	3.19955e-10
CENPK	1.76415	1.02246e-14
SLCO4A1	1.76332	5.21929e-11
CCND1	1.76312	1.41492e-51
SNX25	1.76118	1.62852e-34
TPSAB1	1.75856	1.34011e-07
ETV5	1.75709	1.13992e-40
HLA-DQB2	1.75216	3.85976e-07
FBLL1	1.74857	6.55546e-08
OXTR	1.74576	9.92344e-29
S100A1	1.74474	7.21326e-27
SLC26A8	1.73934	7.68574e-09
ACTN2	1.73902	0.00813047
TNFSF9	1.72865	6.10626e-07
S100A4	1.72126	6.86581e-13
THBS4	1.71792	1.27449e-07
NOS1AP	1.70803	7.43983e-16
RNF39	1.70518	9.80429e-15
BARX1	1.70158	6.34588e-05
COL5A1	1.70144	4.38593e-11
ITGB4	1.69755	1.06592e-20
EDA2R	1.69577	6.00474e-35
ARNTL2	1.69222	4.35283e-09
LZTS1	1.691	9.91264e-25
DPP10	1.69016	0.000902364
KDELR3	1.68961	3.5144e-30
XPR1	1.68844	2.9597e-56
PPAP2C	1.68309	7.17697e-15
AQP9	1.68114	1.57337e-07
PHLDA3	1.67633	1.28406e-42
WISP1	1.67621	2.26109e-08
S100A6	1.67612	1.17934e-26
NPY	1.67519	0.00112298
TNC	1.67454	8.95809e-08
IRX2	1.67377	4.49157e-07
PCDHB2	1.67065	4.20215e-14
PCDHA3	1.66976	8.3859e-13
TNNI1	1.66782	3.73127e-08
PCDHA4	1.66758	7.55438e-10
CAPN3	1.66744	7.61359e-25
EDIL3	1.66267	9.00304e-13
ST8SIA4	1.66137	3.80523e-15
UNC5B	1.65485	1.51036e-30
PMAIP1	1.65366	2.10895e-10
ELFN1	1.65265	8.54108e-24
CCL18	1.6496	2.22124e-05
BCAT1	1.64909	1.34446e-11
NTNG2	1.64848	1.63449e-09
BHLHE40	1.64811	5.16151e-16
TPSB2	1.6463	1.10889e-06
CNTNAP2	1.64525	0.000594854
HCN2	1.64472	2.58523e-05
B4GALNT3	1.64434	7.02052e-13
SGK2	1.6428	3.70496e-14
ENC1	1.6424	1.40718e-25
CHGB	1.64057	4.20954e-06
DHRS3	1.63724	2.36098e-33
PAQR6	1.637	5.62634e-28
PRSS22	1.63691	1.25149e-20
FGFBP1	1.63597	3.32959e-06
2016-09-03	1.63568	2.53138e-15
GSDMB	1.63512	4.96349e-17
MBL1P	1.6318	1.05921e-16
SRL	1.63176	2.87608e-18
TNFSF15	1.63085	1.43991e-11
TNFSF4	1.62749	4.72184e-13
NT5E	1.6266	9.517e-20
B4GALT6	1.62542	2.38737e-26
TMEM105	1.61832	4.64316e-10
CYP4B1	1.61778	2.18037e-11
MST1R	1.61643	8.19034e-25
SCGB3A1	1.61611	1.97165e-06
CREB5	1.6142	1.82441e-13
ABCC6P2	1.613	1.75533e-28
SLC30A8	1.61141	0.0083801
MANEAL	1.6113	4.88574e-34
DNASE1L2	1.61122	1.66598e-17
SLCO1C1	1.61088	2.06515e-11
FJX1	1.61035	1.41332e-23
PLXDC1	1.60964	1.58691e-18
CLEC5A	1.60912	7.27614e-15
ABCG4	1.60788	2.37602e-14
ENDOD1	1.60499	1.02742e-42
IL1RN	1.60387	2.9117e-10
SPP1	1.60237	3.2704e-07
INHBB	1.60232	4.96166e-18
TMEM117	1.60221	1.27493e-41
KIF20A	1.60121	5.14444e-09
ANXA1	1.59801	2.56382e-17
PAX2	1.59663	0.0355669
TYMS	1.59567	2.40557e-13
FGFR3	1.5954	8.30022e-13
PPBP	1.59423	0.000661691
SERINC2	1.59356	9.60589e-42
SAA1	1.5932	0.00295265
S100A11	1.59185	1.8452e-33
HPSE	1.59154	8.49422e-15
KLHL30	1.59126	5.34237e-11
FAM150B	1.5894	1.91367e-08
FUT2	1.58698	5.2742e-22
PALM	1.5848	4.28875e-21
CDC42EP5	1.58452	3.00517e-24
HPN	1.58374	1.67284e-24
PHLDA2	1.58015	1.28732e-13
PXDN	1.57951	1.79999e-25
DGCR5	1.57712	3.12647e-08
CDT1	1.57673	8.36607e-19
SLC47A2	1.57598	2.69587e-07
FAT2	1.57422	3.73991e-11
LMO3	1.57402	2.41856e-36
ATP11A	1.57344	3.31582e-21
LOX	1.56959	2.77399e-10
SAA2	1.56843	0.0180074
MAG	1.56817	8.8729e-08
ETV1	1.56798	2.6247e-24
BRIP1	1.56744	2.36191e-08
DDB2	1.56606	4.9798e-49
ELOVL4	1.56098	4.79547e-24
COL3A1	1.55984	1.06863e-07
IL23A	1.5583	1.50678e-13
RLN2	1.55787	4.79333e-12
ASF1B	1.55614	6.95174e-14
KCNV1	1.55503	7.05302e-17
GPR84	1.55415	1.17072e-11
SPON1	1.55101	1.98275e-06
SLC1A5	1.55064	2.27602e-16
LIMS3	1.55017	4.19491e-09
WNT3	1.54982	1.53153e-15
BAI3	1.54368	1.8969e-11
TTC39B	1.54172	5.26419e-21
CCNE2	1.53756	7.01561e-27
HDAC9	1.53273	2.55385e-13
PIP5KL1	1.52955	1.48434e-13
ANLN	1.52928	1.74627e-13
COL8A2	1.52643	7.719e-15
RHBDL2	1.52427	2.88091e-25
RCOR2	1.52287	7.5983e-10
SIGLEC7	1.52279	4.53804e-08
GAS2L2	1.51935	1.07576e-06
ST3GAL5	1.51873	1.04512e-48
C1orf116	1.51701	3.55358e-14
TMEM154	1.51239	8.26993e-13
ESR1	1.51067	1.5187e-07
OSCAR	1.50227	6.77388e-12
ARHGAP23	1.5008	4.37868e-24
LOXL4	1.49754	1.58906e-06
F2R	1.49543	1.04233e-29
PLP1	1.49447	0.00169243
F12	1.49341	2.55078e-11
SCD	1.49156	2.34456e-11
TNFRSF12A	1.48803	1.36386e-08
ARHGAP19	1.48507	6.48e-23
GGT3P	1.48329	4.3615e-16
SEMA6B	1.48216	1.44162e-16
GPR85	1.47893	4.18117e-26
CBX2	1.47813	1.61155e-30
TGFB2	1.47722	6.21741e-14
DCST2	1.47583	6.86701e-17
NGFR	1.47439	1.46181e-08
EBI3	1.47289	2.27878e-06
SLC2A13	1.47153	1.02256e-42
SIPA1L2	1.47117	1.4592e-33
TMEM173	1.46927	4.70835e-24
BASP1	1.46333	1.85486e-16
POLE2	1.46212	5.17478e-19
CKS2	1.46064	4.72815e-12
LY6E	1.45912	2.08019e-18
PLK2	1.45859	1.09604e-20
CCDC148	1.45764	8.28967e-19
PHEX	1.45756	0.000869062
APOA1	1.45739	0.00114473
MICALCL	1.45524	2.8622e-09
SCN8A	1.45393	1.20821e-08
IGFBP2	1.45348	8.49048e-18
RIMBP2	1.45324	1.67338e-10
MS4A14	1.45323	2.40203e-11
TDO2	1.45268	0.00263691
MLLT11	1.45118	3.71132e-22
SH3TC2	1.4463	1.14647e-15
GPR161	1.44596	5.57642e-28
GPR137C	1.44276	5.95466e-21
ARSJ	1.44041	1.25093e-10
PSORS1C1	1.43795	6.15718e-05
ELOVL6	1.43542	3.70403e-23
FSTL3	1.43485	1.89837e-19
PAQR4	1.43393	1.65502e-30
AJAP1	1.43372	8.65181e-10
CCL22	1.43362	5.38313e-05
DIRAS1	1.43273	1.67995e-09
IL18	1.43123	2.09595e-07
NPDC1	1.42972	2.36035e-34
SEL1L3	1.42927	3.64569e-13
CFB	1.42708	1.07577e-06
SHISA9	1.42526	3.49571e-05
KLHDC7B	1.42513	3.39797e-05
ACER2	1.42508	1.14642e-12
SAMD4A	1.42304	5.79372e-20
FHOD1	1.42218	1.43185e-49
FAM171A2	1.42107	1.51616e-14
EFCAB4A	1.41897	2.22593e-24
NHLRC4	1.41886	1.28237e-13
C1orf115	1.41884	2.35533e-16
RNFT2	1.41676	1.62288e-19
TNFSF12-TNFSF13	1.41615	0.00437582
NIPAL4	1.41608	1.97162e-09
CLGN	1.40928	0.000230654
DAPK2	1.40745	2.12542e-17
HES4	1.40505	1.46743e-08
MTHFD1L	1.40259	1.15082e-36
CXCL2	1.39962	4.88477e-05
EXTL1	1.39934	5.60549e-10
FLRT3	1.39806	1.29233e-12
FXYD5	1.3975	1.95069e-12
CALCB	1.39562	0.00645242
DOCK9	1.39536	2.79938e-33
FCER1A	1.39292	2.22394e-06
COL5A2	1.3902	3.58837e-11
NDP	1.38959	7.5221e-05
PGR	1.38936	5.20097e-10
TMC7	1.38911	5.40256e-24
C10orf95	1.38773	1.01138e-16
DTL	1.3867	1.03463e-13
LRRC4	1.3865	2.28126e-14
DIAPH3	1.38529	5.21621e-06
LAMP3	1.38292	6.35278e-07
EPHA4	1.38224	1.65665e-15
DLEC1	1.38198	8.68953e-11
CDC45	1.38142	0.000128907
ATRNL1	1.38072	8.14171e-05
FAM24B	1.37561	3.0382e-14
WASF1	1.3744	6.12951e-19
GPR55	1.37386	3.69958e-06
EGLN3	1.37231	1.09212e-08
C17orf107	1.37074	2.56772e-16
TM4SF19	1.36964	0.000268106
SYNC	1.36904	1.32597e-06
CARNS1	1.36701	6.16983e-18
MTUS1	1.36481	6.43397e-31
SEC14L2	1.36436	5.6495e-27
RNF24	1.35937	1.52954e-28
TREM2	1.35862	2.12757e-07
PCNXL2	1.35737	1.33201e-17
DSC2	1.35624	1.95808e-19
C17orf96	1.35542	1.74429e-12
CNTD2	1.35496	2.73316e-10
ABCA4	1.35292	2.12612e-12
FYN	1.3487	6.01765e-33
TMEM132A	1.34832	2.08487e-19
CLDN11	1.34469	3.2317e-13
REEP2	1.34435	7.84991e-14
MCTP2	1.33931	2.51209e-52
ARHGEF38	1.33815	0.000158531
ATP10A	1.33649	4.15267e-14
TNFSF11	1.3364	0.00580397
CCDC64B	1.3363	6.57667e-22
GJC1	1.33419	1.01095e-16
MYO3A	1.33307	4.66289e-15
RHOBTB3	1.33281	1.94389e-22
CCDC78	1.33249	1.72209e-09
PTPRU	1.33193	2.70325e-16
CSMD2	1.33175	6.0492e-08
S100A9	1.3275	2.11723e-06
CACNB1	1.32684	3.90583e-24
TLCD1	1.32622	6.48567e-22
SMR3B	1.3262	0.0251071
COX4I2	1.32597	2.09276e-09
COL8A1	1.32596	5.24603e-14
NID1	1.3259	1.42164e-22
FBXO41	1.32452	6.16959e-15
ADAMTS7	1.31963	4.49752e-20
GUCY1B3	1.31938	2.24842e-21
SLC30A2	1.31782	5.93376e-08
LTBP1	1.3161	2.01127e-09
RNF144A	1.31571	1.04563e-24
TRIM47	1.31482	1.35235e-25
DLG4	1.31236	1.80868e-26
NPTXR	1.31022	1.5537e-27
MBOAT2	1.30884	1.5182e-22
FAM3D	1.30725	4.76615e-07
HMOX1	1.30217	1.3681e-09
DPYSL3	1.30189	4.81851e-13
CCND2	1.30072	7.58516e-29
ITGA3	1.29956	1.34153e-24
EHF	1.29868	4.60869e-07
ETHE1	1.29641	2.99109e-24
ARMC4	1.29561	6.58761e-09
LPHN3	1.2955	0.00144605
BMP1	1.29485	2.80506e-40
ROR1	1.29482	3.24542e-07
DPY19L1	1.29479	9.50307e-42
PKD1L1	1.29384	6.79879e-12
CA2	1.29344	5.74165e-14
ME3	1.29306	2.67376e-31
CNR1	1.29291	4.88761e-05
LAMC2	1.29291	5.24993e-23
CCDC109B	1.2923	4.80739e-08
FCN3	1.29098	1.17442e-10
KCNK15	1.29085	6.01764e-11
DAPL1	1.28952	1.61077e-08
INF2	1.28912	7.27177e-27
DLEU2	1.28545	1.67103e-15
PLEKHG4	1.28442	3.92981e-16
HK3	1.28357	4.12868e-06
STRADB	1.28352	1.88813e-28
NAB2	1.28317	7.97234e-12
TCERG1L	1.2799	3.9006e-07
C17orf53	1.27983	7.02817e-20
SPINT1	1.27949	2.27997e-28
RAPGEFL1	1.27938	2.05305e-20
LGALS1	1.27523	1.30111e-14
C2orf81	1.27444	1.13653e-20
NRN1L	1.27366	7.26026e-12
PLP2	1.27364	7.65697e-19
GDF1	1.27333	2.74845e-06
FGF2	1.27185	3.93907e-20
NANOS3	1.27149	1.49394e-12
ECEL1	1.27091	3.78682e-05
CACNA1C	1.27052	1.64041e-13
ISYNA1	1.26964	1.31305e-32
MFI2	1.2681	6.18212e-11
SLC34A3	1.26621	7.01592e-11
NXN	1.26609	4.88223e-19
MUC20	1.26519	5.13213e-13
ATP6V0D2	1.26331	0.000175941
HOXB6	1.26331	2.10895e-10
CST4	1.26267	0.0064407
COL21A1	1.26213	2.0489e-09
TMEM200A	1.26042	1.8982e-07
IGFBP3	1.2599	1.07893e-09
GPD1	1.25967	4.14103e-08
TCAP	1.25935	0.00455566
RENBP	1.25917	1.72286e-09
PLA2G2A	1.25744	0.0149653
PC	1.25683	6.08007e-20
SUSD1	1.25611	6.65366e-23
CAPN12	1.2545	2.49473e-13
ETNK2	1.25356	1.9651e-16
CD44	1.2534	1.31397e-24
MYO3B	1.2531	1.08586e-12
GPR4	1.25246	3.18039e-16
PAPPA	1.25056	2.47785e-08
FMO5	1.25	1.3236e-12
ZNF469	1.24837	1.21748e-08
FBN3	1.24715	1.04965e-06
GRHL1	1.24676	2.22324e-20
UHRF1	1.24191	5.13149e-05
CKLF	1.24083	3.6948e-18
ECE1	1.23805	3.11571e-29
KIAA0101	1.23682	2.02758e-06
SLITRK6	1.23628	0.00870754
ECT2L	1.23577	8.37913e-13
ATP8B3	1.2357	2.07652e-06
SKA3	1.2318	4.95816e-06
SPRY1	1.22915	8.64346e-17
MIAT	1.22902	2.44846e-06
MREG	1.22803	7.94299e-26
EFNB3	1.22681	6.47056e-08
PASK	1.22643	2.40269e-08
VWA5B2	1.22558	1.51251e-07
SLC14A2	1.22545	0.00768612
MCM10	1.22426	1.3449e-06
ENO3	1.22411	1.39804e-05
FABP3	1.22393	3.2358e-09
PKIB	1.22343	4.37259e-11
LINGO1	1.22249	2.50242e-15
RTN2	1.22246	1.11678e-20
ITGB6	1.22223	3.61844e-09
AMY1A	1.22032	1.29248e-08
COL1A2	1.21992	1.49138e-06
TNFRSF8	1.21964	9.87914e-09
RHBDL1	1.21953	5.30006e-12
BHLHE41	1.21936	1.25272e-15
PRR7	1.21905	2.38105e-10
AMOT	1.21898	7.95359e-17
C3	1.21597	8.56815e-07
S100A10	1.21434	6.3608e-09
CMTM3	1.21123	4.48132e-21
MICAL2	1.21082	3.33521e-14
SYCE1L	1.20947	1.68734e-08
BUB1B	1.20773	3.29184e-06
WTIP	1.20284	7.81195e-17
MELK	1.20256	0.000600827
TFPI2	1.19992	4.03865e-05
C9orf16	1.1966	1.41332e-23
MSI1	1.19651	0.000550615
TNFRSF10B	1.19275	8.82749e-34
PTPRO	1.19232	5.51866e-07
MOCOS	1.19221	1.50374e-10
FCRLB	1.19083	2.90626e-07
IRF5	1.19062	1.0838e-12
CSPG5	1.19038	8.58714e-15
DLGAP1	1.19018	4.97153e-06
AGT	1.18993	3.57693e-08
MEGF9	1.18934	1.28784e-19
SEMA3F	1.18875	9.09935e-29
PRICKLE1	1.1885	3.68186e-14
ABR	1.1872	1.57454e-29
RASGEF1A	1.18648	1.23812e-08
CHPT1	1.18475	4.7346e-30
CD300LF	1.18375	1.97676e-05
MVP	1.18333	1.61191e-21
KCNK16	1.18082	0.0202237
TGFB1	1.18044	2.35237e-16
VASN	1.17972	1.81413e-17
SSBP2	1.17949	1.89442e-15
PPP2R2C	1.17944	0.00138723
GBP3	1.17922	3.28686e-08
PON2	1.17905	5.20859e-33
MYH10	1.17878	1.81195e-21
IGSF21	1.17814	2.23766e-08
TTN	1.17791	7.0379e-05
CNGA1	1.17728	1.83158e-06
QSOX1	1.17606	3.88641e-26
SLC47A1	1.17452	1.5826e-17
FCN1	1.17382	0.000242784
PCSK5	1.17192	1.58475e-08
CDC42EP1	1.17172	8.12283e-24
NHSL2	1.17159	1.87031e-11
ETV7	1.17148	0.000111093
TTC39A	1.17059	4.04181e-15
PKP1	1.16995	6.53129e-06
EME1	1.16968	2.49926e-09
SH2D4A	1.16812	9.73216e-27
CD58	1.16751	6.08443e-23
CA8	1.16749	0.000631493
TMSB10	1.16564	9.09175e-14
ADAMTSL5	1.16563	9.34317e-08
TLR2	1.16552	6.52663e-15
ANXA2P1	1.16547	2.79895e-12
CHAF1B	1.16525	5.35043e-27
LDLRAD3	1.1651	2.15338e-16
C16orf59	1.16506	1.96945e-13
IRAK2	1.16446	1.47031e-19
CDC6	1.16416	4.99423e-09
MECOM	1.16387	1.16862e-11
PTGDS	1.16209	0.0102069
IGF2BP3	1.16197	0.000252689
DNM3	1.16103	4.76069e-15
MTMR7	1.16067	4.60664e-15
TMEM98	1.1598	9.09307e-18
CHST11	1.15892	6.28045e-12
WNT5A	1.15854	1.00236e-16
OAZ3	1.15839	1.05942e-13
CPM	1.15705	1.81017e-12
GOLGA8A	1.15651	4.54356e-08
CLSPN	1.156	0.000142273
KCNH1	1.15343	9.74414e-11
PCDHAC1	1.15161	1.74159e-06
CD1E	1.14878	0.00217325
ALPL	1.14869	2.69756e-15
PRSS50	1.14836	9.62469e-09
SLC17A9	1.14732	2.58294e-07
MUC16	1.147	0.0306768
RTN4R	1.14536	1.93069e-19
AHR	1.14406	5.53195e-15
HELLS	1.14254	1.59202e-10
DLGAP3	1.13997	4.90145e-08
CPAMD8	1.13833	0.000230309
CDH24	1.13714	4.8519e-33
IGSF6	1.13571	2.26752e-06
C1orf51	1.1352	6.85269e-08
PALM3	1.13496	6.69705e-06
CUZD1	1.13462	6.13513e-14
SPHK1	1.13441	7.87206e-15
EMP2	1.1343	2.73618e-19
TNIK	1.1343	1.11952e-15
ADAMTS12	1.13243	3.80315e-07
IGFBP5	1.13151	1.58246e-05
SYTL2	1.13117	3.19115e-14
CBR3	1.12925	7.01009e-12
GAS5	1.12884	2.40321e-13
MAP3K6	1.12867	7.44951e-29
RAB15	1.12839	8.85625e-23
BEST4	1.12801	2.46138e-11
SNX22	1.12733	1.8101e-09
TK1	1.12721	4.07745e-06
SSTR2	1.12708	1.75056e-07
CLU	1.12651	1.76314e-10
PLEKHA4	1.12609	5.02718e-12
C2orf27A	1.12403	9.00731e-09
FBXO2	1.12209	2.30644e-13
DYSF	1.11959	1.32581e-22
MND1	1.11859	0.000781401
PLXND1	1.11849	1.25716e-21
SIGLEC9	1.11696	4.79528e-07
SLC27A2	1.11671	9.05274e-16
COL22A1	1.11664	2.65251e-05
STEAP4	1.11609	1.25472e-12
CCNI2	1.11573	8.59608e-15
PDGFA	1.11564	3.48691e-22
GLB1L3	1.11557	0.0289516
FAS	1.1131	3.11445e-12
SDC3	1.111	5.10331e-19
KRT222	1.11077	2.24142e-10
ADK	1.10988	5.2644e-32
SLC38A4	1.1085	0.000316773
BLNK	1.10821	3.47267e-13
CTSS	1.10633	9.86286e-07
TRIM22	1.1035	1.64932e-08
SLC39A10	1.1034	2.02078e-17
CA13	1.10256	1.52889e-29
MAP2	1.10214	1.55314e-12
SNCG	1.10081	2.19739e-07
EPOR	1.09817	5.53495e-12
TMEM41A	1.09773	1.80941e-41
THBS2	1.09769	1.9716e-05
GINS2	1.09656	4.26451e-11
PBK	1.09583	0.000967921
DGCR9	1.09522	0.000157719
GPRC5B	1.0949	2.84194e-16
RASD1	1.0948	2.29669e-06
PLEKHG5	1.09367	3.71329e-21
RUNDC3A	1.09286	3.17113e-11
PPFIA4	1.09219	3.72912e-09
CLEC12A	1.09145	0.000208198
OLR1	1.09128	0.000381534
SERGEF	1.09116	4.30442e-11
KIF4A	1.09056	0.00012524
FCGR1C	1.09029	0.000103369
CSPG4	1.08907	7.28944e-10
ACSL5	1.08878	6.49156e-10
IKZF2	1.08839	1.10561e-18
CX3CL1	1.08778	1.67103e-15
OSM	1.08698	7.50035e-05
PCDH17	1.0861	1.57344e-11
LRP5L	1.08606	2.43457e-16
APLP1	1.08445	3.23072e-07
PMEPA1	1.08332	7.91709e-20
NFAM1	1.08093	9.11178e-08
TMEM71	1.08071	1.15492e-07
CCR10	1.08051	2.12412e-11
PCDH8	1.07919	2.36369e-05
EMR2	1.07866	2.47662e-07
TNFRSF18	1.07836	0.00197076
MCOLN3	1.07812	6.34151e-08
JPH1	1.07786	2.17748e-13
ANGPT2	1.07713	3.52373e-10
PLEKHG1	1.07685	4.63876e-15
TMCC3	1.0768	1.52272e-14
RGS11	1.07649	1.5105e-07
PTPRR	1.07486	1.34067e-06
CATSPER2	1.07408	2.60254e-14
SPRY4	1.07197	4.09752e-17
S100A16	1.07012	4.30164e-25
RINL	1.06956	5.21742e-27
PHLDB2	1.06955	2.506e-11
SATB2	1.06878	2.51143e-13
PKMYT1	1.06382	0.000157719
LCN10	1.06378	3.87845e-05
GABRE	1.06302	1.11563e-06
TRNP1	1.06274	6.79732e-07
RASGEF1B	1.06272	3.87059e-08
TMEM26	1.0627	1.56476e-05
ABCG2	1.06252	1.33443e-08
DCBLD2	1.06091	2.39149e-23
PIK3R6	1.06001	2.43002e-05
TTK	1.05959	8.28297e-06
ZFP36L1	1.05908	8.79183e-12
FANCI	1.05884	3.2242e-08
FCGR2A	1.05845	9.94735e-08
RAB38	1.05787	6.08005e-18
CH25H	1.05779	0.000324303
OCIAD2	1.05699	6.54018e-22
ERCC6L	1.05693	1.39508e-10
JAG2	1.056	1.35776e-20
EDN2	1.0555	0.000475894
FAM171B	1.05545	5.21293e-08
CNIH3	1.05536	9.98389e-14
AK1	1.05365	2.88012e-21
INSR	1.05217	2.54571e-22
CXCL16	1.0519	2.55089e-17
IGSF3	1.05183	2.06188e-12
OSBPL10	1.04921	1.82293e-12
KLHL31	1.04749	9.51426e-07
C15orf62	1.04736	3.14787e-14
BCL2L1	1.04717	6.00368e-29
RAD23B	1.04572	6.0223e-40
C1QL4	1.04429	0.000378834
TEPP	1.04426	9.35298e-06
MAD2L2	1.04367	8.69775e-24
KIAA1211	1.0432	2.21212e-06
PDLIM7	1.04309	8.06898e-27
ALOX12P2	1.04238	1.25551e-09
INHBA	1.04224	0.000858631
MALL	1.0416	1.86059e-09
CACNA2D2	1.04117	6.0772e-05
KNTC1	1.04078	1.52438e-15
C1QTNF6	1.04074	2.81682e-14
AUTS2	1.03935	4.48403e-17
SOX8	1.03628	6.43538e-06
CA11	1.03601	1.9085e-17
ATIC	1.03582	7.83386e-22
MED13	1.03582	1.1047e-24
GATS	1.03335	1.17527e-13
SLFN13	1.03297	2.60092e-29
BMX	1.03249	0.000396747
EFCAB4B	1.03198	7.52288e-06
PTK6	1.03115	3.58023e-11
FAM89A	1.03106	3.06627e-12
SLC25A37	1.03083	1.79333e-14
CCDC154	1.02998	2.8573e-07
CD33	1.02994	3.28115e-06
PSTPIP2	1.02847	8.70122e-11
TRIM14	1.02718	1.45153e-09
PLEKHG2	1.02358	1.72326e-11
ZNF367	1.0223	5.42759e-14
IFIT2	1.02187	7.31568e-10
RCC1	1.02153	1.32057e-10
LRRC17	1.02138	4.99116e-08
DHRS9	1.02088	0.0164559
ITGA11	1.02045	2.6462e-05
FAM105A	1.02044	1.55735e-10
STAM	1.02038	1.97849e-24
CARD9	1.02033	1.68053e-05
SREBF1	1.01809	3.27637e-22
CORIN	1.01775	2.01817e-06
PBX3	1.0177	4.88385e-08
PCDHGA11	1.01741	4.34921e-05
UBE2T	1.0174	5.77999e-09
AURKC	1.01649	8.58826e-07
CTNND2	1.01593	0.0169814
ACP5	1.01273	2.63888e-05
RUNDC3B	1.01268	6.88251e-10
KIF23	1.01241	2.4537e-05
SAMD14	1.01216	3.40632e-13
IGSF9	1.01002	8.67641e-09
C12orf76	1.00995	9.75565e-29
GUCY1A2	1.00857	3.0211e-06
SLC12A2	1.00775	2.13789e-28
MAP3K1	1.00634	3.54601e-20
CIT	1.00631	8.52726e-09
ACSM1	1.00598	5.21151e-06
SLC35F1	1.00569	6.42663e-05
EZH2	1.00556	2.02068e-05
IL1R2	1.00514	0.00285653
FAM129A	1.00467	5.93011e-09
CCR1	1.00394	3.57857e-06
C1orf216	1.00388	2.06919e-31
CHIA	1.00344	0.00023531
ZFR2	1.00187	7.63405e-05
LILRA6	1.00105	0.000181958
LILRA2	1.0004	2.71998e-07
C16orf54	-1.00075	0.00156407
ANTXR1	-1.00087	1.73766e-14
GPR135	-1.00266	6.16313e-09
HSPB8	-1.0048	4.81332e-06
TMEM220	-1.00522	1.24761e-13
BZRAP1	-1.00569	8.59234e-18
PFKFB2	-1.00672	3.19083e-08
HAS3	-1.00864	7.05397e-07
KBTBD7	-1.00888	9.54385e-09
C15orf59	-1.01073	2.04385e-05
P2RY10	-1.01101	0.0100575
ZFP36	-1.01101	1.59673e-05
MPL	-1.01125	5.08981e-13
ERO1LB	-1.01207	4.37896e-15
ICOS	-1.01259	0.0114978
TTC30B	-1.01301	3.43511e-16
IRF8	-1.01371	0.00312783
FAHD2A	-1.01496	3.85367e-16
SLC1A1	-1.01507	4.58482e-07
TRAT1	-1.01685	0.0149325
COL25A1	-1.01736	0.000188297
KBTBD11	-1.01864	1.5081e-12
ZBED3	-1.01995	5.55585e-07
ARL4D	-1.02089	1.71071e-13
FAAH	-1.02091	2.59153e-18
FAIM3	-1.02111	0.00311632
RUNX3	-1.0214	0.000965853
TECTA	-1.02346	2.48681e-08
CGNL1	-1.02386	3.19709e-08
MAP1LC3A	-1.02524	5.23002e-15
STX11	-1.026	6.40018e-09
ACHE	-1.02613	1.25951e-06
CCDC110	-1.02936	8.98068e-10
SNTA1	-1.0297	6.79219e-11
ATP6V0E2	-1.03197	1.20182e-10
DNALI1	-1.03325	1.64039e-12
SYNM	-1.03344	3.10132e-12
C16orf46	-1.03515	3.17309e-15
CRY2	-1.0378	1.22548e-22
TEKT2	-1.03818	1.76494e-10
CCDC13	-1.03844	5.56792e-13
GADD45G	-1.03892	5.62895e-05
SHPRH	-1.04074	6.81458e-11
GLUL	-1.04144	1.25471e-15
AXIN2	-1.04318	1.40003e-10
LTBP4	-1.045	6.52787e-12
ID3	-1.04522	2.24161e-10
GLI3	-1.0455	7.69377e-14
PLIN1	-1.04587	0.000310009
BCAM	-1.04796	1.00148e-14
USP54	-1.04862	3.59968e-20
VANGL1	-1.04882	2.53996e-30
CACNA1D	-1.04884	1.03182e-08
LRRC2	-1.05036	1.59319e-15
OSBPL6	-1.05095	1.54714e-08
LGI4	-1.05125	6.31481e-09
GPM6B	-1.05151	5.73378e-16
GATM	-1.05226	6.70885e-08
CXorf57	-1.05347	2.18235e-21
TNFAIP8L3	-1.05396	3.19955e-10
ALDH1B1	-1.0541	1.95496e-14
VEPH1	-1.05412	2.21708e-06
NBEAL1	-1.05437	3.4484e-08
CNTFR	-1.05474	0.0250561
PYGO1	-1.05499	1.84476e-08
DES	-1.05543	0.0200725
SESN3	-1.05682	6.95788e-12
CCDC141	-1.05741	5.56309e-10
SERPINA3	-1.05769	0.00489358
RLTPR	-1.06033	0.0124787
L3MBTL4	-1.06104	2.53796e-13
BCL11A	-1.06186	6.5002e-07
MAOB	-1.06464	3.0103e-06
MFAP5	-1.06475	0.00292919
ANKRD53	-1.06582	1.39161e-09
PRKCA	-1.066	1.35827e-11
BCO2	-1.06627	1.3507e-06
TSPAN2	-1.06754	5.84369e-09
ACSM5	-1.06777	2.19446e-06
APBA1	-1.07047	8.4283e-10
ENPP1	-1.07077	5.84473e-07
NHS	-1.07084	9.11209e-13
FLNC	-1.07324	0.000670768
PLA2G7	-1.07362	1.13692e-10
FBXO15	-1.07502	1.75559e-07
MTCH1	-1.0762	2.30127e-23
AKR7A3	-1.07828	2.52703e-07
NDRG2	-1.07926	9.09935e-29
DNAH6	-1.08037	1.24771e-10
PQLC1	-1.08091	6.1151e-34
SDC2	-1.08119	6.50685e-21
FAM63A	-1.08393	1.40509e-24
SRCRB4D	-1.08396	1.63641e-06
N4BP2	-1.08577	1.8582e-09
ABCC4	-1.08604	3.25558e-07
SPSB1	-1.08786	9.23556e-11
CRELD2	-1.08807	1.21286e-13
AAK1	-1.08953	1.16515e-27
HGF	-1.08982	1.25156e-08
TSC22D3	-1.09041	6.28929e-09
ITK	-1.09136	0.00140121
COLEC12	-1.09276	8.40346e-06
ANK3	-1.09284	2.9338e-20
KIAA1467	-1.09397	3.39985e-13
CXCL12	-1.09424	3.33349e-07
KATNAL2	-1.09426	8.89843e-08
PDGFRA	-1.09442	2.62129e-06
GLIS3	-1.09492	4.51594e-18
DCAF12L1	-1.09629	0.00110053
FOLR1	-1.09915	7.41878e-11
SPAG5	-1.09987	3.43463e-11
KLF4	-1.10157	5.47544e-07
DIO1	-1.10249	0.00839624
TRAM2	-1.10295	7.4995e-24
PRELP	-1.10308	8.74455e-06
SBF1	-1.10542	4.57128e-27
KRT83	-1.10817	2.99983e-05
TSPAN5	-1.10891	7.95218e-09
SETBP1	-1.10973	5.17196e-24
TMPRSS3	-1.11556	7.47309e-06
FAM65C	-1.11815	5.42127e-07
RARB	-1.11832	3.3507e-20
BTLA	-1.1186	0.00791383
AQP4	-1.11971	5.13149e-05
PLEKHH1	-1.12005	4.85893e-12
IQGAP2	-1.12127	9.44566e-08
C6orf165	-1.12294	1.37032e-10
ITGA8	-1.12302	4.6473e-06
GARNL3	-1.12486	2.65596e-18
LDHD	-1.12597	3.7479e-08
TMOD1	-1.12777	2.74525e-14
OLFM1	-1.12941	1.92968e-13
FOXF2	-1.12995	6.67759e-08
SLC25A42	-1.13102	4.40603e-19
BCL11B	-1.13167	1.08844e-06
PPP1R16B	-1.13233	2.63397e-08
LY9	-1.13247	0.00417919
FAM46C	-1.13255	1.3671e-20
FAM95B1	-1.13353	1.66489e-08
TIAM2	-1.13526	4.38167e-11
GRAMD2	-1.13549	1.21477e-07
DDIT4L	-1.13582	5.67771e-09
KIAA1683	-1.13642	3.4046e-09
ATF3	-1.13802	0.000456034
CCDC85A	-1.13856	1.87991e-15
IL33	-1.13867	6.72809e-10
FCRL3	-1.13974	0.0390823
CCDC19	-1.14258	1.54058e-06
PDE10A	-1.14535	3.23437e-09
GABRB3	-1.14598	0.000108491
ANKRD29	-1.14598	2.22305e-08
PRR15L	-1.1478	9.59549e-09
ASGR1	-1.14839	4.95618e-10
GPR183	-1.14894	3.2099e-05
C5orf49	-1.14973	2.1881e-06
C1S	-1.15109	2.4142e-05
KCNQ1	-1.15242	8.32677e-21
CYP17A1	-1.15282	5.05467e-05
MLLT1	-1.15308	7.61065e-27
SULT1C4	-1.15429	6.0387e-08
ITGA2B	-1.15968	1.943e-09
TTYH2	-1.16184	1.95552e-15
EBF4	-1.16371	1.92354e-07
TTC30A	-1.16375	4.16177e-27
TRIM58	-1.16482	2.59849e-09
USP44	-1.16594	9.47437e-10
MRGPRF	-1.16695	7.47019e-10
ACOT11	-1.16874	1.41211e-15
PLB1	-1.16926	1.03948e-11
CCDC87	-1.16934	2.08861e-13
HTRA3	-1.1695	1.72055e-07
PRKCQ	-1.17198	1.82279e-24
RSPH4A	-1.17242	1.10435e-08
RASGRP2	-1.17257	0.000288376
TNS1	-1.1726	8.46937e-23
SCNN1B	-1.17276	2.03969e-12
OSR2	-1.17291	3.40144e-05
MAPK8IP2	-1.17534	1.57818e-12
ANO5	-1.17658	2.64485e-10
ZBTB16	-1.17709	0.000204173
MS4A1	-1.17988	0.0411003
JUND	-1.18105	4.54529e-13
FERMT1	-1.18188	1.03454e-06
SLC24A3	-1.18319	1.36006e-07
GP1BA	-1.18424	0.000147342
NCS1	-1.18562	3.56455e-32
UGT8	-1.18747	1.13937e-06
RDH12	-1.19186	6.59287e-05
C1QTNF2	-1.19232	6.04171e-11
GPR83	-1.19334	1.5118e-06
USP49	-1.19346	1.60971e-08
TEAD4	-1.19418	4.67586e-29
MLF1	-1.19493	3.62594e-19
KLF6	-1.19541	6.19463e-07
EDARADD	-1.19666	6.08777e-13
IMPA2	-1.19688	4.22573e-21
SDPR	-1.19876	1.43515e-09
SORD	-1.19897	1.92585e-14
NMNAT3	-1.20017	1.04766e-22
MAN1A1	-1.2002	3.32209e-14
PCLO	-1.20133	5.27865e-18
ZFP36L2	-1.20228	3.32778e-19
KLF2	-1.20287	3.32925e-10
TUB	-1.20558	4.60988e-12
C21orf88	-1.20796	0.000491715
CDC42EP2	-1.20872	1.76444e-24
CECR7	-1.2089	1.47757e-05
HFM1	-1.20907	1.99052e-07
PPM1L	-1.21038	4.28647e-08
SCML2	-1.21134	8.7672e-15
STK32B	-1.21175	6.28186e-18
FGFR2	-1.21375	3.5478e-24
SNORD116-20	-1.21491	5.91421e-09
CASZ1	-1.21635	1.04302e-19
MT1F	-1.21732	0.000112381
PRKG1	-1.21798	3.18114e-06
CRYAB	-1.21799	7.46553e-11
CBLC	-1.21805	1.27242e-05
AK7	-1.21821	2.70618e-12
HYOU1	-1.21955	1.77653e-18
SLC26A9	-1.2248	2.36191e-08
CSRNP1	-1.22502	1.86612e-10
FAT4	-1.2252	3.75936e-17
FBXO17	-1.22673	4.69623e-13
SELE	-1.22736	0.000293636
CDKL1	-1.22796	2.91027e-08
SH3RF1	-1.22904	3.84659e-29
TP53INP2	-1.23302	7.57271e-18
EML6	-1.23448	7.74536e-14
AKAP2	-1.23832	4.67341e-09
PTPN20B	-1.23853	0.00113273
CKB	-1.23957	7.9406e-18
KIAA2022	-1.2408	1.26792e-09
HHIPL2	-1.24586	0.00499115
WWOX	-1.24817	1.19291e-23
SYP	-1.24868	1.32894e-19
FAM181B	-1.24921	2.31833e-06
FZD8	-1.24954	4.92158e-17
KCTD8	-1.25159	1.19223e-06
AR	-1.25161	0.000259026
ALDH1A1	-1.25263	3.52764e-13
SPIB	-1.25286	0.0358679
CES1	-1.25651	0.000107884
C3orf52	-1.25707	4.68506e-10
EYA4	-1.25749	0.000188604
EYA2	-1.25838	1.62114e-15
ROBO3	-1.25855	4.49504e-15
SELENBP1	-1.26305	2.14589e-21
STEAP2	-1.26349	1.13056e-11
LPAR1	-1.26612	3.94387e-19
DOK6	-1.26785	9.83265e-11
TLE1	-1.26843	6.20137e-24
SLC39A14	-1.26924	6.94225e-19
ALDH1A2	-1.27074	4.80248e-06
TOB1	-1.27146	5.11735e-19
P2RX5	-1.27448	0.000130055
GCK	-1.27726	4.43752e-05
SYTL3	-1.27948	4.57128e-27
SLC25A33	-1.28053	3.53706e-17
AKAP12	-1.28326	1.58076e-11
PKDCC	-1.28421	1.5549e-14
OTOS	-1.28673	1.7385e-05
KCNIP3	-1.28719	8.31595e-11
CCL19	-1.28977	0.0264521
KIF12	-1.28986	9.07588e-16
KLF15	-1.29265	1.24847e-07
RAG1	-1.29491	4.8018e-07
CACNA1H	-1.29591	5.22427e-10
NKX6-1	-1.30152	0.000465
CYP26B1	-1.30249	6.80732e-09
SGK223	-1.30269	1.03314e-16
MAGEL2	-1.30557	3.34618e-05
PTX3	-1.3066	1.05891e-17
RRAD	-1.30667	2.87336e-05
TRPM3	-1.3071	0.000901185
TFPI	-1.30871	2.04371e-16
CENPJ	-1.30997	3.32209e-14
STARD13	-1.31019	5.94311e-24
KIAA1614	-1.3105	9.10239e-16
STOX2	-1.31103	2.86401e-12
PRDM16	-1.31219	1.27222e-20
C3orf55	-1.31289	4.02211e-09
RIMKLA	-1.31295	3.32078e-12
WISP2	-1.31715	0.000157995
ANKRD37	-1.31834	5.20504e-12
ID4	-1.31885	1.5894e-22
CA4	-1.31912	0.000585144
DUSP1	-1.31931	6.03966e-09
BMP8B	-1.31942	3.28551e-09
FGL2	-1.31956	5.67755e-13
EFHB	-1.32051	2.63093e-08
C16orf86	-1.3254	1.893e-23
LONRF3	-1.32728	2.13128e-08
CCDC146	-1.32776	6.09169e-18
SNAI1	-1.33149	6.56973e-17
C16orf71	-1.33427	4.47868e-12
TSPAN11	-1.33452	2.14541e-11
ARHGAP6	-1.33875	1.81868e-23
CNTN3	-1.33945	1.11764e-06
SGPP2	-1.3452	2.2129e-14
SPATA13	-1.34674	1.9194e-10
RTN1	-1.34982	7.24488e-20
MT1M	-1.35013	4.88465e-06
TMEM119	-1.35061	8.97546e-08
BTBD11	-1.35071	2.37601e-11
GNA14	-1.3521	4.62711e-12
HLF	-1.35247	4.35515e-09
NFATC2	-1.35391	2.02785e-07
GAS1	-1.35585	9.65744e-08
UNC80	-1.3572	7.66961e-07
DNAJB4	-1.35892	3.40642e-21
FHL2	-1.35936	1.55874e-13
UNC13C	-1.35954	7.65847e-07
NFATC1	-1.36254	3.66197e-15
WFS1	-1.36276	2.12762e-33
FBLN5	-1.36814	3.65685e-21
DNAH7	-1.37151	2.48656e-19
HSPA1A	-1.37218	4.5272e-13
FLRT2	-1.37334	3.63856e-14
VPREB3	-1.37811	0.00527978
CNTNAP3	-1.38048	7.95296e-10
CXCR5	-1.38188	0.0150387
ERBB4	-1.38256	2.52265e-11
CYTH3	-1.38371	2.07978e-35
ESRRG	-1.38384	1.40005e-14
HDAC4	-1.38386	6.48222e-33
PPP1R15A	-1.38403	5.18182e-14
NCAM1	-1.38854	1.56666e-06
SLC29A4	-1.39217	2.77404e-07
PALM2	-1.39637	7.4207e-14
GJB6	-1.39853	1.31155e-07
IYD	-1.39993	1.23891e-08
GNAL	-1.40344	1.98182e-15
CLCNKA	-1.40902	1.41547e-05
PKNOX2	-1.41082	2.58178e-05
SCG2	-1.4158	0.000114578
PLAC9	-1.41856	6.05848e-13
WASF3	-1.42071	1.10472e-20
LRRIQ1	-1.42156	2.59563e-20
ANKRD35	-1.42338	6.71695e-15
DNAJB1	-1.4234	1.04966e-13
RIMS4	-1.42559	5.89231e-09
MEOX2	-1.42752	6.35783e-12
PRIMA1	-1.43024	6.48294e-06
FBLN2	-1.43096	7.22927e-12
CORO2B	-1.43255	6.02896e-14
IL7R	-1.43369	6.0631e-05
HIF3A	-1.43456	7.36447e-11
CAMK1D	-1.43841	1.16801e-27
CYP7B1	-1.44208	3.74367e-24
PREX2	-1.44593	1.87345e-10
BDKRB2	-1.4468	1.05555e-11
GPR132	-1.44845	3.29661e-12
KIAA0754	-1.44847	5.65837e-09
IRS1	-1.44943	1.95609e-17
PRKX	-1.45219	4.57883e-28
MYADM	-1.45238	1.42886e-11
FHDC1	-1.45554	7.86815e-26
GBP1	-1.45575	1.52098e-08
EDN3	-1.45781	0.000126122
FRAS1	-1.46067	4.8013e-15
ZNF831	-1.46134	3.18003e-06
IL6	-1.46162	0.000457158
NUAK2	-1.46181	2.0706e-25
FAM3B	-1.4619	1.74423e-09
DDR2	-1.46496	3.97204e-11
SCN3A	-1.47047	1.0916e-06
PEG3	-1.47169	2.482e-20
FLRT1	-1.47267	2.4573e-05
GPX3	-1.4793	7.48018e-16
SLC16A2	-1.47935	6.50809e-18
BCL2	-1.47947	6.05034e-22
HSPA1B	-1.47982	1.93516e-10
TLE4	-1.48045	5.26973e-28
CTH	-1.48314	2.22099e-17
PCDP1	-1.48379	1.71803e-13
FMO1	-1.49173	2.95412e-07
GPR125	-1.49311	7.0732e-36
CACNA2D1	-1.49407	3.86804e-08
PLSCR4	-1.49727	1.83218e-38
MYCN	-1.49975	1.23716e-14
RSPO3	-1.49976	6.78222e-11
PGF	-1.5053	9.86309e-13
BLK	-1.50879	0.00781453
PCDH10	-1.51071	1.03357e-09
TBX1	-1.51492	3.29637e-10
CAPSL	-1.51968	7.01204e-06
TCF7L1	-1.5242	1.28763e-17
FBLN7	-1.52495	4.28901e-27
CDON	-1.53079	3.68807e-15
COL4A6	-1.53669	9.21e-09
ACACB	-1.53817	3.24274e-26
HSD11B2	-1.53854	1.97421e-09
C7	-1.54084	1.42979e-05
MIOX	-1.54186	1.12097e-08
IL20RA	-1.54367	1.13326e-10
C11orf74	-1.55027	7.50689e-21
PRTG	-1.55414	9.83092e-20
GALNT9	-1.55525	2.21947e-10
ABCA10	-1.55539	4.23514e-14
SRPX	-1.55545	2.91158e-16
LRRC4C	-1.56903	2.77675e-13
HBA1	-1.57961	5.70312e-05
PGM5	-1.58199	1.98029e-21
SLC25A25	-1.58355	2.72837e-25
ADM2	-1.59301	6.68312e-14
COL27A1	-1.59458	2.78606e-10
C1orf192	-1.60013	5.6831e-15
SMAD9	-1.60045	6.03265e-11
LGI3	-1.60137	6.37513e-10
TUBA8	-1.60195	9.52808e-25
CTGF	-1.60196	4.38894e-09
SOD3	-1.60334	6.90229e-11
FABP4	-1.60654	8.72022e-07
LAMA2	-1.61163	8.94296e-11
DIO2	-1.61446	1.24995e-18
GRIK4	-1.61581	6.07706e-07
NECAB1	-1.61705	6.72664e-19
TNS3	-1.61967	1.03404e-38
HAND2	-1.62128	4.69082e-09
TDRD9	-1.62329	1.98411e-08
TRPM5	-1.62789	7.63922e-10
SPIRE2	-1.63859	1.73738e-23
EGR3	-1.63921	1.98411e-08
LRP2	-1.64065	7.71525e-15
CLSTN2	-1.64086	6.66726e-15
SDK2	-1.64148	7.60868e-14
HS6ST3	-1.64182	2.51281e-08
EFEMP1	-1.64279	1.28005e-17
AGTR1	-1.64342	4.41495e-08
ABI3BP	-1.65118	3.90303e-16
LMX1B	-1.65555	5.29146e-05
MYH11	-1.65894	3.50809e-10
SOX5	-1.6641	1.5141e-15
PDE11A	-1.66438	1.71652e-12
LRIG1	-1.66928	4.79315e-47
TPTE2P1	-1.67593	9.32505e-07
FIBIN	-1.67599	1.15353e-10
MAP1LC3C	-1.67764	7.78589e-11
PDLIM3	-1.68412	1.13886e-16
FCRL1	-1.68454	0.0414221
ABCA6	-1.68877	3.90785e-14
ELMO1	-1.68905	3.38437e-15
HBB	-1.69596	5.00995e-08
KCNIP4	-1.69722	3.6782e-14
IER2	-1.70109	1.41454e-18
MUM1L1	-1.70272	3.1975e-08
KIAA1324	-1.7028	2.09595e-07
COL9A3	-1.70663	0.000143076
RCAN1	-1.71288	2.62254e-13
PTCH2	-1.71376	6.96077e-20
TCEAL5	-1.71686	3.41337e-24
ROR2	-1.71694	9.80429e-15
CITED2	-1.71889	4.292e-23
LRRC7	-1.72417	2.77643e-13
RBM24	-1.72489	4.43583e-12
ZNF536	-1.72581	3.95842e-05
FOS	-1.73066	4.74697e-11
AKR1C1	-1.73705	3.32429e-12
RAP1GAP	-1.738	1.17024e-17
SRF	-1.7434	8.10992e-23
SHANK2	-1.74744	2.76546e-20
RPS6KA5	-1.7493	4.63714e-43
SYNE1	-1.74967	4.78337e-22
ANGPTL1	-1.74971	1.34197e-21
FMOD	-1.75133	1.20628e-26
CYR61	-1.75259	2.15132e-12
KLK3	-1.75267	0.00223857
RPS6KA6	-1.75517	3.0184e-15
FAM124A	-1.75522	6.68868e-21
CR2	-1.75632	0.003627
RGS16	-1.75684	1.55049e-19
SCUBE3	-1.76026	1.28786e-13
CLMN	-1.76532	2.02962e-33
SFRP1	-1.76794	6.57998e-10
HSPB6	-1.77007	2.66658e-14
AIF1L	-1.7719	2.0711e-39
NR4A1	-1.77436	5.53938e-10
PGA3	-1.77574	1.76249e-07
OMD	-1.78144	2.66945e-07
MT1A	-1.78304	1.37211e-07
CD300LG	-1.78528	3.95471e-07
BEX1	-1.79319	9.49922e-11
RAG2	-1.79458	0.00385671
HKDC1	-1.79578	2.23042e-14
C12orf39	-1.79884	6.64037e-07
ZFPM2	-1.80214	3.62077e-18
CLUL1	-1.80602	4.07525e-22
HGD	-1.8107	1.2017e-09
ARHGAP24	-1.81349	8.88408e-21
FHL1	-1.81424	7.28262e-17
GHR	-1.81624	1.13133e-29
SAMD5	-1.81756	7.40706e-16
PTPRQ	-1.81767	2.18874e-06
SYT9	-1.82521	6.44184e-13
ZMAT4	-1.82823	2.15312e-05
DCN	-1.83799	1.63243e-09
TBC1D4	-1.84096	1.12758e-37
LINGO2	-1.85104	1.76419e-05
SEMA3D	-1.85515	7.32561e-06
PPARGC1A	-1.8592	3.45914e-16
LIFR	-1.85972	1.73607e-18
CPXM1	-1.87245	1.06718e-10
PLA2G4F	-1.87405	2.5039e-15
LAYN	-1.8784	7.39043e-34
AGPAT4	-1.88059	2.25516e-44
RUNX1T1	-1.88341	1.17009e-19
KCNK2	-1.88387	5.89158e-12
DDX25	-1.88517	1.29169e-18
SLC25A15	-1.88723	7.71525e-15
UTS2R	-1.89961	2.74275e-07
JUN	-1.90093	5.2077e-17
HBA2	-1.90162	3.70175e-11
GLT8D2	-1.90814	8.95883e-20
ADAM22	-1.90845	8.93308e-13
TNFRSF11B	-1.91414	3.07257e-16
IRS4	-1.91588	1.25354e-06
CHRNA4	-1.91887	8.10505e-06
CUX2	-1.92203	0.00023781
OGDHL	-1.92373	6.622e-17
SVEP1	-1.92509	5.98272e-13
FBLN1	-1.92799	3.97678e-11
ANKS1B	-1.92915	2.23746e-24
B4GALNT2	-1.93052	1.1185e-09
KIF19	-1.93185	2.19963e-08
TMEM139	-1.93491	1.00506e-12
MAMDC2	-1.93694	2.98111e-23
LTF	-1.94258	3.83545e-08
BMP2	-1.94647	1.65956e-18
PROM1	-1.94791	5.23171e-07
TIMP4	-1.94915	1.53814e-17
ITPR1	-1.95985	2.63983e-20
KY	-1.96604	6.10969e-16
IGSF9B	-1.97604	4.26621e-18
CSGALNACT1	-1.97777	1.85833e-37
NTN1	-1.98392	5.71391e-26
SUCNR1	-1.99153	7.12656e-15
HAP1	-1.99383	2.6526e-13
SLC5A8	-1.99576	5.33748e-07
TNXB	-2.01358	2.43064e-28
WDR72	-2.02231	2.57098e-31
PCSK6	-2.03766	3.27611e-37
PLEKHG4B	-2.04491	1.40666e-12
MAFB	-2.04719	5.36095e-31
IP6K3	-2.04899	2.28586e-15
DIRAS2	-2.05997	4.89041e-16
KCNJ13	-2.0622	5.20349e-10
TCEAL2	-2.06625	1.44513e-12
C1QTNF7	-2.07819	2.64231e-18
SORBS2	-2.0862	9.48773e-29
PAX5	-2.09569	0.020904
KLK2	-2.09908	7.67597e-09
FAM46B	-2.10228	1.50726e-21
PAX1	-2.11185	8.6862e-05
SLC26A4	-2.13043	6.20282e-13
BRSK2	-2.13525	3.14217e-13
MASP1	-2.13949	8.42082e-11
EGR1	-2.13981	1.65148e-15
ADAM33	-2.14674	5.58304e-25
GRIN2C	-2.16148	2.6528e-11
SOSTDC1	-2.16374	3.6212e-10
FAM167A	-2.17114	1.5055e-14
EPHA3	-2.18461	9.33055e-33
GFRA1	-2.19444	1.3237e-12
RANBP3L	-2.20964	1.05549e-18
RNF150	-2.22125	2.88962e-23
SH2D6	-2.22871	5.62245e-11
EGR2	-2.2385	1.97089e-14
COL23A1	-2.24802	1.17349e-20
PODN	-2.2501	4.70394e-16
FAM189A1	-2.25975	1.15338e-12
TPO	-2.26436	1.5899e-08
FMO2	-2.26943	1.83988e-18
FXYD1	-2.27014	3.59303e-14
MPPED2	-2.27439	1.08002e-16
CAPN6	-2.27503	1.7507e-13
FAM163A	-2.27526	4.98613e-09
SLC4A4	-2.27615	4.21484e-18
HSPA6	-2.28344	3.6641e-08
EPHB1	-2.28761	1.84567e-25
NR4A3	-2.29264	3.71552e-10
KHDRBS2	-2.29389	5.62853e-18
PBX4	-2.30024	1.23315e-38
OGN	-2.30056	3.74692e-10
CWH43	-2.3114	5.96988e-12
MATN2	-2.31974	1.13718e-30
RERGL	-2.32252	2.02539e-11
CNTN1	-2.33432	7.65618e-09
SLC17A7	-2.33677	3.09995e-27
PID1	-2.33801	1.73447e-26
MFAP4	-2.3423	2.23076e-15
CRABP1	-2.34267	3.84258e-12
FOXP2	-2.35629	1.96377e-17
GPR98	-2.36307	4.7291e-17
KIAA1239	-2.36525	6.28716e-05
MRO	-2.36815	1.78488e-12
TMEM171	-2.37879	1.76043e-26
ANK2	-2.40628	6.56494e-26
AKR1C2	-2.40723	4.67915e-23
GLDC	-2.42342	2.71494e-09
BMP8A	-2.4356	8.74838e-10
APOD	-2.43873	1.13492e-19
KLHL4	-2.44065	5.51643e-33
PAPSS2	-2.44375	9.15231e-46
ATP2C2	-2.45764	1.90559e-21
CDHR3	-2.465	9.13649e-23
PLCH1	-2.47098	4.29679e-30
FCGBP	-2.48052	2.41969e-27
FOXA2	-2.50123	3.67355e-13
STXBP5L	-2.50753	1.12126e-13
B3GALT2	-2.51172	1.95808e-19
SLC26A7	-2.51496	5.19378e-23
PKHD1L1	-2.51593	2.71117e-10
SERHL2	-2.51996	2.80703e-28
GPM6A	-2.52052	9.74356e-22
ASXL3	-2.52883	1.45397e-13
KIT	-2.53061	7.66776e-25
ODF3L1	-2.5327	8.83029e-14
AVPR1A	-2.54043	1.98659e-16
ODAM	-2.54263	2.97172e-07
GSTM5	-2.55967	3.6921e-25
DLG2	-2.57036	1.12e-22
TPPP	-2.57673	4.85423e-32
LMOD1	-2.57685	3.78811e-32
IGFBPL1	-2.61706	2.35145e-15
WNT11	-2.62401	3.99468e-24
NOL4	-2.62798	1.80111e-12
DGKI	-2.62907	4.24727e-19
PROX1	-2.63889	1.95347e-24
CLCNKB	-2.63961	3.96779e-31
ARL14	-2.65231	1.57091e-07
F10	-2.67198	6.60309e-30
PCOLCE2	-2.71366	1.0049e-18
CSF3	-2.71896	0.000109685
CFD	-2.72002	1.23017e-41
OSR1	-2.75043	8.28435e-23
SMOC2	-2.75342	3.75862e-27
TSPAN8	-2.75727	2.96792e-16
PAK3	-2.77434	2.24886e-20
SERPINA5	-2.77586	6.22803e-11
CNTN5	-2.77682	6.8925e-12
CECR2	-2.78123	8.54786e-20
UPK3A	-2.78619	2.50336e-12
DPP6	-2.78803	1.44449e-12
RASSF9	-2.79879	7.31719e-67
TMEM132C	-2.83275	3.59211e-14
AOX1	-2.83927	2.43734e-17
ARC	-2.84075	4.90131e-11
FER1L6	-2.84276	3.50292e-08
CCL21	-2.85066	4.95664e-09
PLA2R1	-2.86565	4.54741e-33
MAPK4	-2.87013	3.43627e-19
RADIL	-2.88443	5.76866e-36
TFCP2L1	-2.885	7.63483e-22
RASSF6	-2.90731	1.61204e-37
DPT	-2.92696	2.19574e-13
OCA2	-2.93459	7.09123e-17
TBX22	-2.93882	6.91194e-13
FOSB	-2.95462	7.24906e-16
NWD1	-2.956	5.28177e-19
IPCEF1	-2.95723	1.35322e-28
FOXJ1	-3.02034	6.46126e-17
RYR2	-3.02947	3.89979e-23
ABCA9	-3.03025	1.49808e-37
EPHA5	-3.05112	2.94e-13
LRRN4CL	-3.06054	1.82041e-22
CHRDL1	-3.08106	9.2899e-18
IGSF10	-3.08982	1.07069e-29
WSCD2	-3.14741	2.08437e-16
KCTD16	-3.16319	2.6858e-30
ADH1B	-3.17425	1.18114e-14
MMRN1	-3.18248	2.90564e-40
SLITRK5	-3.19732	8.28412e-19
PI16	-3.22274	6.69209e-21
GPC3	-3.23422	1.93962e-24
[truncated: 18 more rows]

## Sheet: S3
DE microRNAs between paired Normal and PTC (log2 fold change >1 or<-1; adj. p-value <0.05)
	log2(fold_change)	adj.p-value
hsa-mir-519a-1	9.48983	2.58e-08
hsa-mir-512-1	8.46479	1.95e-07
hsa-mir-516b-1	8.44721	1.58e-05
hsa-mir-526b	8.19335	1.38e-09
hsa-mir-512-2	8.00725	7.8e-07
hsa-mir-518f	7.6621	7.28e-05
hsa-mir-520g	7.57825	7.69e-05
hsa-mir-515-1	7.53772	0.00042441
hsa-mir-518b	7.40792	5.85e-07
hsa-mir-520a	7.39934	2.09e-06
hsa-mir-516b-2	7.39177	2.67e-05
hsa-mir-518c	7.06726	3.05e-05
hsa-mir-516a-2	7.05176	2.83e-05
hsa-mir-520b	6.86875	3.06e-05
hsa-mir-520h	6.84167	0.00020005
hsa-mir-517c	6.79734	0.000673697
hsa-mir-522	6.77862	0.000233811
hsa-mir-516a-1	6.74214	3.92e-05
hsa-mir-519a-2	6.71485	2.08e-05
hsa-mir-519d	6.68293	2.26e-05
hsa-mir-525	6.66452	8.18e-05
hsa-mir-515-2	6.54382	0.000104508
hsa-mir-520d	6.52767	0.000255959
hsa-mir-518a-2	6.42534	0.00120983
hsa-mir-1323	6.33166	3.15e-05
hsa-mir-498	6.32774	0.00112796
hsa-mir-518e	6.1993	0.000287708
hsa-mir-520c	6.07438	7.2e-05
hsa-mir-523	6.04384	0.000623689
hsa-mir-519c	6.03256	0.000279173
hsa-mir-517a	5.94601	0.000356746
hsa-mir-517b	5.94443	0.000356746
hsa-mir-524	5.89505	0.00108784
hsa-mir-518a-1	5.87212	7.97e-05
hsa-mir-527	5.79702	0.000332685
hsa-mir-520e	5.7937	0.000930598
hsa-mir-372	5.77149	1.1e-12
hsa-mir-1283-1	5.68144	0.000420542
hsa-mir-892b	5.47213	0.000450692
hsa-mir-1283-2	5.40953	0.00281359
hsa-mir-520f	5.28377	0.00138008
hsa-mir-146b	5.27541	7.25e-61
hsa-mir-519b	5.25748	0.000882815
hsa-mir-891a	5.10035	8.51e-15
hsa-mir-934	4.84975	6.27e-19
hsa-mir-521-1	4.79914	0.0102923
hsa-mir-519e	4.653	0.00222156
hsa-mir-371	4.60389	0.000181229
hsa-mir-892a	4.52482	1.85e-07
hsa-mir-551b	4.40436	3.36e-41
hsa-mir-373	4.32613	1.81e-05
hsa-mir-891b	4.20796	5.66e-05
hsa-mir-888	3.98503	3.89e-05
hsa-mir-521-2	3.97719	0.00138692
hsa-mir-890	3.92199	0.00640081
hsa-mir-518d	3.54112	0.00148332
hsa-mir-767	3.50611	6.24e-06
hsa-mir-221	3.12817	7.25e-61
hsa-mir-3189	3.06604	4.84e-12
hsa-mir-105-1	2.88178	2.73e-05
hsa-mir-222	2.75005	1.59e-54
hsa-mir-513c	2.61556	3.43e-09
hsa-mir-375	2.52996	2.77e-16
hsa-mir-105-2	2.27396	9.03e-05
hsa-mir-1269	2.26131	0.00060616
hsa-mir-526a-1	2.24276	0.00112796
hsa-mir-513b	2.22969	3.66e-06
hsa-mir-31	2.22296	2.46e-18
hsa-mir-211	2.12739	8.98e-05
hsa-mir-187	2.12549	8.12e-13
hsa-mir-507	2.0553	4.85e-05
hsa-mir-550b-2	2.01007	1.17e-05
hsa-mir-513a-2	1.9788	7.57e-05
hsa-mir-506	1.9351	3.58e-08
hsa-mir-550b-1	1.92693	4.54e-06
hsa-mir-34a	1.91927	6.86e-38
hsa-mir-508	1.81664	1.24e-13
hsa-mir-509-1	1.78278	2.64e-11
hsa-mir-184	1.75367	7.37e-06
hsa-mir-509-3	1.74753	1.08e-12
hsa-mir-514-2	1.74505	4.18e-12
hsa-mir-509-2	1.72215	8.2e-11
hsa-mir-181b-2	1.70744	3.59e-30
hsa-mir-147b	1.68649	1.06e-05
hsa-mir-205	1.68052	1.91e-05
hsa-mir-514-1	1.64757	1.25e-11
hsa-mir-514-3	1.6359	2.51e-11
hsa-mir-21	1.62233	1.87e-22
hsa-mir-196b	1.59737	8.33e-05
hsa-mir-4284	1.56931	0.00143305
hsa-mir-514b	1.46593	0.000482284
hsa-mir-216b	1.45902	0.0030615
hsa-mir-3183	1.43505	0.00185246
hsa-mir-1298	1.4039	0.00619731
hsa-mir-3065	1.39451	4.65e-10
hsa-mir-217	1.37871	1.56e-05
hsa-mir-181a-2	1.35168	5.68e-23
hsa-mir-503	1.2944	1.73e-08
hsa-mir-1305	1.28979	0.00184743
hsa-mir-549	1.26271	0.00517775
hsa-mir-181b-1	1.21389	5.76e-18
hsa-mir-513a-1	1.1578	0.0174934
hsa-mir-548t	1.15008	0.000436763
hsa-mir-181a-1	1.05446	1.02e-14
hsa-mir-556	1.0482	0.000930598
hsa-mir-379	-1.00441	9.96e-05
hsa-mir-3653	-1.00463	3.57e-06
hsa-mir-145	-1.00861	6.78e-12
hsa-mir-3664	-1.00999	0.000930598
hsa-mir-215	-1.02531	4.06e-11
hsa-mir-494	-1.02582	0.000451674
hsa-mir-342	-1.05177	1.21e-06
hsa-mir-1295	-1.05408	0.00132424
hsa-mir-204	-1.05483	0.00304728
hsa-mir-152	-1.05634	1.2e-12
hsa-mir-3607	-1.05673	6.5e-06
hsa-mir-219-2	-1.05802	3.77e-05
hsa-mir-365-2	-1.08358	5.01e-13
hsa-mir-10a	-1.08422	8.6e-13
hsa-mir-139	-1.0845	1.24e-13
hsa-mir-942	-1.08466	1.55e-08
hsa-mir-3199-1	-1.09345	1.52e-07
hsa-mir-3152	-1.10201	0.0061661
hsa-mir-1294	-1.10466	2.22e-05
hsa-mir-223	-1.10782	1.53e-09
hsa-mir-365-1	-1.11416	1.15e-12
hsa-mir-561	-1.1174	3.35e-05
hsa-mir-3652	-1.12088	8.2e-08
hsa-mir-106a	-1.12297	1.45e-12
hsa-mir-3692	-1.13212	0.0121727
hsa-mir-153-1	-1.13451	2.35e-09
hsa-mir-3188	-1.1346	0.000292319
hsa-mir-193b	-1.1545	1.96e-07
hsa-mir-199a-1	-1.16758	5.54e-09
hsa-mir-1274b	-1.16887	0.000168982
hsa-mir-548q	-1.17192	5.89e-06
hsa-mir-3074	-1.17264	3.7e-09
hsa-mir-18a	-1.17779	4.35e-10
hsa-mir-190	-1.17817	4.2e-13
hsa-mir-199a-2	-1.19869	2.37e-09
hsa-mir-3616	-1.23576	7.69e-05
hsa-mir-214	-1.2421	7.9e-10
hsa-mir-1248	-1.24373	1.3e-06
hsa-mir-3154	-1.24405	0.00168367
hsa-mir-1265	-1.24734	0.00113679
hsa-mir-3681	-1.25206	0.041098
hsa-mir-9-1	-1.27323	3.78e-05
hsa-mir-199b	-1.28725	4.81e-10
hsa-mir-9-2	-1.28866	2.83e-05
hsa-mir-153-2	-1.29818	8.66e-15
hsa-mir-150	-1.3067	0.00022221
hsa-mir-670	-1.3196	0.00887262
hsa-mir-18b	-1.32159	1.67e-07
hsa-mir-652	-1.33409	1.18e-19
hsa-mir-573	-1.34256	0.000623689
hsa-mir-195	-1.34261	8.82e-18
hsa-mir-3651	-1.35347	9.64e-06
hsa-mir-383	-1.41101	0.00553179
hsa-mir-1247	-1.43035	4.56e-05
hsa-mir-663	-1.44554	3.87e-05
hsa-mir-138-1	-1.47682	1.15e-14
hsa-mir-138-2	-1.48456	8.8e-14
hsa-mir-1291	-1.5013	2.01e-09
hsa-mir-20b	-1.50385	3.71e-10
hsa-mir-7-2	-1.57528	9.64e-06
hsa-mir-567	-1.64564	4.67e-05
hsa-mir-612	-1.65739	0.000580532
hsa-mir-7-3	-1.69021	3.29e-05
hsa-mir-1275	-1.70701	7.55e-08
hsa-mir-665	-1.72207	1.6e-06
hsa-mir-876	-1.72504	1.81e-07
hsa-mir-607	-1.74015	3.95e-09
hsa-mir-1225	-1.81456	2.39e-06
hsa-mir-3131	-1.81891	7.69e-05
hsa-mir-675	-1.92829	3.48e-11
hsa-mir-1179	-1.95704	4.81e-10
hsa-mir-873	-1.95899	2.15e-07
hsa-mir-9-3	-1.96124	1.15e-08
hsa-mir-363	-1.96327	1.31e-19
hsa-mir-3910-2	-2.00804	5.85e-06
hsa-mir-1258	-2.25531	5.52e-12
hsa-mir-451	-2.26766	1.62e-17
hsa-mir-486	-2.28006	2.4e-15
hsa-mir-144	-2.47519	6.05e-24
hsa-mir-3687	-2.68025	6.58e-17
hsa-mir-490	-2.9027	5.19e-11

## Sheet: S4
DE lncRNAs between WT and BRAFV600E (log2 fold change >1 or<-1; adj. p-value <1x10 E-4)								DE lncRNAs between WT and BRAFV600E (log2 fold change >1 or<-1; adj. p-value <0.05)
	log2(fold_change)	adj.p-value							log2(fold_change)	adj.p.value
ENSG00000255595.1	9.87954	5.6846e-05						ENSG00000255595.1	9.87954	5.6846e-05
ENSG00000214797.3	5.19404	4.91847e-12						ENSG00000214797.3	5.19404	4.91847e-12
ENSG00000260328.1	4.04886	2.25751e-16						ENSG00000260328.1	4.04886	2.25751e-16
ENSG00000230498.1	3.95749	5.74457e-14						ENSG00000229463.2	4.01458	0.00936888
ENSG00000256916.1	3.6264	3.51425e-09						ENSG00000230498.1	3.95749	5.74457e-14
ENSG00000272482.1	3.50527	5.96349e-25						ENSG00000256916.1	3.6264	3.51425e-09
ENSG00000231210.2	3.48816	1.01175e-14						ENSG00000272482.1	3.50527	5.96349e-25
ENSG00000249406.1	3.39611	3.76511e-12						ENSG00000231210.2	3.48816	1.01175e-14
ENSG00000251085.1	3.33701	2.05818e-14						ENSG00000249406.1	3.39611	3.76511e-12
ENSG00000237463.1	3.33659	1.06526e-18						ENSG00000251085.1	3.33701	2.05818e-14
ENSG00000223573.2	3.22481	7.61824e-08						ENSG00000237463.1	3.33659	1.06526e-18
ENSG00000259264.1	3.16366	8.65067e-10						ENSG00000267308.1	3.30743	0.0434632
ENSG00000243220.1	3.16064	5.52785e-16						ENSG00000223573.2	3.22481	7.61824e-08
ENSG00000229116.1	3.13439	4.51677e-13						ENSG00000259264.1	3.16366	8.65067e-10
ENSG00000203585.3	3.04818	1.6627e-15						ENSG00000243220.1	3.16064	5.52785e-16
ENSG00000238042.1	2.98778	1.00137e-08						ENSG00000253507.1	3.14389	0.00739838
ENSG00000237074.1	2.92443	1.98992e-13						ENSG00000229116.1	3.13439	4.51677e-13
ENSG00000263176.1	2.86574	2.80786e-13						ENSG00000203585.3	3.04818	1.6627e-15
ENSG00000243961.2	2.82579	3.32308e-05						ENSG00000238042.1	2.98778	1.00137e-08
ENSG00000135253.9	2.74696	2.47065e-15						ENSG00000237074.1	2.92443	1.98992e-13
ENSG00000240541.2	2.68584	1.73221e-05						ENSG00000249028.2	2.86901	0.00912123
ENSG00000228917.1	2.68478	1.3233e-16						ENSG00000263176.1	2.86574	2.80786e-13
ENSG00000227136.2	2.56251	1.29092e-07						ENSG00000243961.2	2.82579	3.32308e-05
ENSG00000247311.2	2.53908	1.4572e-09						ENSG00000273301.1	2.81813	0.0228153
ENSG00000249610.1	2.51167	3.14008e-08						ENSG00000135253.9	2.74696	2.47065e-15
ENSG00000235385.1	2.50918	3.97247e-07						ENSG00000236318.1	2.68634	0.00419207
ENSG00000263680.2	2.50167	7.20862e-13						ENSG00000240541.2	2.68584	1.73221e-05
ENSG00000233521.1	2.49132	3.95216e-06						ENSG00000214049.6	2.68523	0.0134545
ENSG00000237525.2	2.45928	2.00384e-24						ENSG00000228917.1	2.68478	1.3233e-16
ENSG00000230506.1	2.4143	4.27742e-07						ENSG00000260162.2	2.65431	0.00540506
ENSG00000259354.1	2.38674	6.41206e-14						ENSG00000260997.1	2.58533	0.000490688
ENSG00000227036.2	2.37139	1.51591e-12						ENSG00000233532.1	2.5689	0.00141597
ENSG00000267380.1	2.3411	1.26375e-05						ENSG00000227136.2	2.56251	1.29092e-07
ENSG00000237187.4	2.33483	6.47637e-20						ENSG00000247311.2	2.53908	1.4572e-09
ENSG00000236708.1	2.32719	8.11989e-11						ENSG00000226425.1	2.52545	0.00772854
ENSG00000260604.1	2.19796	6.10809e-11						ENSG00000249610.1	2.51167	3.14008e-08
ENSG00000270607.1	2.18308	5.7923e-26						ENSG00000235385.1	2.50918	3.97247e-07
ENSG00000251179.1	2.16715	1.21353e-08						ENSG00000263680.2	2.50167	7.20862e-13
ENSG00000255750.1	2.16567	1.61328e-08						ENSG00000233521.1	2.49132	3.95216e-06
ENSG00000230417.6	2.16297	8.90108e-08						ENSG00000237525.2	2.45928	2.00384e-24
ENSG00000268621.1	2.1562	5.08408e-07						ENSG00000269729.1	2.43488	0.000132381
ENSG00000271857.1	2.1261	3.29658e-07						ENSG00000230506.1	2.4143	4.27742e-07
ENSG00000253553.1	2.0992	1.81437e-10						ENSG00000249706.1	2.39962	0.0342478
ENSG00000259887.1	2.08104	6.61978e-09						ENSG00000259354.1	2.38674	6.41206e-14
ENSG00000240476.1	2.02627	1.58713e-05						ENSG00000261327.3	2.38619	0.00157052
ENSG00000246526.2	2.01683	2.438e-18						ENSG00000227036.2	2.37139	1.51591e-12
ENSG00000254839.1	1.98432	2.32949e-07						ENSG00000267380.1	2.3411	1.26375e-05
ENSG00000235770.1	1.95214	5.84921e-09						ENSG00000237187.4	2.33483	6.47637e-20
ENSG00000259054.1	1.85932	3.85526e-07						ENSG00000236708.1	2.32719	8.11989e-11
ENSG00000232259.1	1.82489	1.08205e-20						ENSG00000228403.1	2.2581	0.00505283
ENSG00000259225.2	1.80752	3.1128e-08						ENSG00000260604.1	2.19796	6.10809e-11
ENSG00000231652.2	1.80077	5.57022e-12						ENSG00000270607.1	2.18308	5.7923e-26
ENSG00000273443.1	1.79462	2.86204e-10						ENSG00000251179.1	2.16715	1.21353e-08
ENSG00000254142.2	1.74298	2.69207e-07						ENSG00000255750.1	2.16567	1.61328e-08
ENSG00000236700.1	1.70158	5.79897e-08						ENSG00000230417.6	2.16297	8.90108e-08
ENSG00000273132.1	1.69773	3.69959e-12						ENSG00000268621.1	2.1562	5.08408e-07
ENSG00000250522.1	1.67932	3.26954e-09						ENSG00000238062.1	2.13575	0.0118923
ENSG00000261521.1	1.67806	8.53556e-08						ENSG00000271857.1	2.1261	3.29658e-07
ENSG00000240423.1	1.66023	2.18318e-07						ENSG00000253553.1	2.0992	1.81437e-10
ENSG00000251632.1	1.64157	1.98596e-07						ENSG00000259887.1	2.08104	6.61978e-09
ENSG00000251093.1	1.58769	2.53491e-10						ENSG00000237372.1	2.08076	0.0216413
ENSG00000227076.1	1.56818	1.67301e-21						ENSG00000240476.1	2.02627	1.58713e-05
ENSG00000227188.1	1.54587	2.5187e-09						ENSG00000246526.2	2.01683	2.438e-18
ENSG00000246095.2	1.52903	7.76869e-06						ENSG00000258602.1	1.99351	0.0163716
ENSG00000261039.1	1.5278	1.04537e-06						ENSG00000254839.1	1.98432	2.32949e-07
ENSG00000253361.1	1.51862	7.61518e-06						ENSG00000231441.1	1.96572	0.00035398
ENSG00000261101.1	1.47432	1.46633e-13						ENSG00000235770.1	1.95214	5.84921e-09
ENSG00000225969.1	1.46501	1.30771e-05						ENSG00000227356.2	1.95211	0.000654061
ENSG00000271762.1	1.41962	1.46954e-09						ENSG00000267922.1	1.93261	0.000518138
ENSG00000259342.1	1.41477	2.65831e-08						ENSG00000251230.1	1.91418	0.0157283
ENSG00000272211.1	1.41251	1.30102e-05						ENSG00000259054.1	1.85932	3.85526e-07
ENSG00000268307.1	1.40404	6.55193e-10						ENSG00000232259.1	1.82489	1.08205e-20
ENSG00000231201.1	1.39975	3.83389e-05						ENSG00000259225.2	1.80752	3.1128e-08
ENSG00000256234.1	1.38988	6.66853e-09						ENSG00000231652.2	1.80077	5.57022e-12
ENSG00000230918.1	1.36697	3.8876e-05						ENSG00000273443.1	1.79462	2.86204e-10
ENSG00000232973.7	1.35074	3.4778e-16						ENSG00000206028.1	1.77495	0.00159547
ENSG00000171889.3	1.31881	8.40241e-06						ENSG00000250659.2	1.74922	0.0346955
ENSG00000231690.2	1.31824	8.32158e-05						ENSG00000254142.2	1.74298	2.69207e-07
ENSG00000248323.1	1.30928	1.41626e-05						ENSG00000226968.1	1.71932	0.0358759
ENSG00000245571.2	1.30362	2.37212e-36						ENSG00000236700.1	1.70158	5.79897e-08
ENSG00000250889.2	1.2974	2.35172e-11						ENSG00000273132.1	1.69773	3.69959e-12
ENSG00000254431.1	1.29094	2.62718e-09						ENSG00000246363.2	1.69255	0.000121442
ENSG00000260254.1	1.2889	1.7158e-05						ENSG00000146666.4	1.68876	0.000655079
ENSG00000237222.3	1.27852	5.18981e-14						ENSG00000250522.1	1.67932	3.26954e-09
ENSG00000261295.1	1.25953	7.91764e-07						ENSG00000261521.1	1.67806	8.53556e-08
ENSG00000269652.1	1.24814	2.12082e-05						ENSG00000249885.1	1.67186	0.018934
ENSG00000273143.1	1.24536	1.01908e-09						ENSG00000240423.1	1.66023	2.18318e-07
ENSG00000258082.1	1.24159	2.84056e-17						ENSG00000251632.1	1.64157	1.98596e-07
ENSG00000254100.1	1.24083	2.26161e-05						ENSG00000222032.1	1.64082	0.00157052
ENSG00000240498.2	1.2375	1.03638e-06						ENSG00000223813.2	1.61762	0.0450776
ENSG00000226453.1	1.2349	2.75884e-07						ENSG00000251093.1	1.58769	2.53491e-10
ENSG00000250635.1	1.22965	8.60787e-07						ENSG00000227076.1	1.56818	1.67301e-21
ENSG00000247317.3	1.21244	1.01854e-09						ENSG00000231298.2	1.56212	0.0188024
ENSG00000235119.1	1.19791	3.50057e-06						ENSG00000227188.1	1.54587	2.5187e-09
ENSG00000232110.3	1.18901	8.15346e-06						ENSG00000253875.1	1.54011	0.000763083
ENSG00000253477.1	1.18832	9.48186e-08						ENSG00000246095.2	1.52903	7.76869e-06
ENSG00000235852.1	1.17385	3.89724e-06						ENSG00000261039.1	1.5278	1.04537e-06
ENSG00000224715.1	1.17263	1.66652e-07						ENSG00000260807.2	1.52026	0.00058776
ENSG00000238279.1	1.1447	2.43893e-05						ENSG00000253361.1	1.51862	7.61518e-06
ENSG00000227906.3	1.13113	6.22123e-10						ENSG00000268460.1	1.48846	0.0351197
ENSG00000236963.1	1.11563	7.35838e-05						ENSG00000225216.2	1.48622	0.00230563
ENSG00000206337.6	1.09602	2.44109e-05						ENSG00000224743.2	1.47778	0.000535772
ENSG00000272168.1	1.093	7.32674e-05						ENSG00000230838.1	1.47502	0.00353111
ENSG00000253616.1	1.09288	4.52571e-10						ENSG00000261101.1	1.47432	1.46633e-13
ENSG00000272002.1	1.08751	4.99282e-07						ENSG00000249001.1	1.46918	0.000401337
ENSG00000261644.1	1.08659	4.00147e-11						ENSG00000223975.1	1.46789	0.00274921
ENSG00000231566.1	1.08641	3.60753e-06						ENSG00000225969.1	1.46501	1.30771e-05
ENSG00000226508.1	1.07103	2.54332e-05						ENSG00000237523.1	1.45741	0.00667832
ENSG00000234614.1	1.06317	3.80363e-07						ENSG00000226738.1	1.43301	0.037393
ENSG00000226574.1	1.06159	8.08687e-09						ENSG00000228789.2	1.42969	0.0097028
ENSG00000229291.1	1.05788	4.21868e-13						ENSG00000237512.2	1.4281	0.00167678
ENSG00000235884.2	1.04446	7.02828e-05						ENSG00000271762.1	1.41962	1.46954e-09
ENSG00000259457.1	1.01788	1.28438e-11						ENSG00000259342.1	1.41477	2.65831e-08
ENSG00000251191.3	1.01639	4.25182e-05						ENSG00000272211.1	1.41251	1.30102e-05
ENSG00000263718.2	1.00467	5.18613e-13						ENSG00000272053.1	1.40947	0.00339841
ENSG00000256268.1	1.00437	4.51677e-13						ENSG00000272797.1	1.4052	0.0064374
ENSG00000197670.5	1.00277	7.35188e-09						ENSG00000268307.1	1.40404	6.55193e-10
ENSG00000251532.1	-1.00149	3.02506e-08						ENSG00000228079.1	1.40402	0.00329819
ENSG00000226125.1	-1.00439	4.23869e-08						ENSG00000231201.1	1.39975	3.83389e-05
ENSG00000225778.1	-1.00894	1.8721e-05						ENSG00000245648.1	1.39903	0.0354296
ENSG00000249328.2	-1.01084	1.07505e-06						ENSG00000256234.1	1.38988	6.66853e-09
ENSG00000235997.2	-1.01137	8.43885e-25						ENSG00000230918.1	1.36697	3.8876e-05
ENSG00000268416.1	-1.0121	3.15128e-14						ENSG00000225867.1	1.36409	0.000393443
ENSG00000268388.1	-1.01584	1.82851e-06						ENSG00000232973.7	1.35074	3.4778e-16
ENSG00000256092.2	-1.01695	4.39363e-18						ENSG00000225783.2	1.34402	0.00425455
ENSG00000230679.1	-1.01699	1.14594e-16						ENSG00000242268.2	1.32341	0.0132445
ENSG00000223635.1	-1.01919	6.98643e-11						ENSG00000171889.3	1.31881	8.40241e-06
ENSG00000248810.1	-1.02041	1.10573e-07						ENSG00000231690.2	1.31824	8.32158e-05
ENSG00000261420.1	-1.02042	6.04847e-09						ENSG00000264514.1	1.31099	0.00278407
ENSG00000258999.1	-1.02055	9.65857e-21						ENSG00000248323.1	1.30928	1.41626e-05
ENSG00000271992.1	-1.02203	1.4096e-12						ENSG00000224259.1	1.30877	0.0499353
ENSG00000267194.1	-1.02266	1.64672e-13						ENSG00000245571.2	1.30362	2.37212e-36
ENSG00000253549.1	-1.02378	8.40018e-09						ENSG00000250889.2	1.2974	2.35172e-11
ENSG00000265369.2	-1.02453	3.41322e-15						ENSG00000272043.1	1.29603	0.0037324
ENSG00000273107.1	-1.02503	8.98767e-15						ENSG00000254431.1	1.29094	2.62718e-09
ENSG00000215483.4	-1.0286	5.91237e-12						ENSG00000260254.1	1.2889	1.7158e-05
ENSG00000164621.5	-1.0293	9.10445e-13						ENSG00000272824.1	1.28826	0.0049597
ENSG00000206113.3	-1.03014	1.18348e-23						ENSG00000237222.3	1.27852	5.18981e-14
ENSG00000227060.2	-1.03037	7.6258e-10						ENSG00000261295.1	1.25953	7.91764e-07
ENSG00000260293.1	-1.03097	5.67967e-10						ENSG00000269652.1	1.24814	2.12082e-05
ENSG00000254343.2	-1.03148	5.15757e-16						ENSG00000273143.1	1.24536	1.01908e-09
ENSG00000262319.1	-1.03489	3.6662e-11						ENSG00000224189.2	1.2444	0.000442872
ENSG00000237281.1	-1.03571	1.94407e-09						ENSG00000229214.1	1.24358	0.00383747
ENSG00000224977.1	-1.03769	9.95032e-08						ENSG00000258082.1	1.24159	2.84056e-17
ENSG00000262686.1	-1.04004	2.31201e-12						ENSG00000254100.1	1.24083	2.26161e-05
ENSG00000265445.1	-1.04446	4.47894e-08						ENSG00000249856.1	1.23799	0.00228693
ENSG00000227726.1	-1.04606	1.90503e-05						ENSG00000240498.2	1.2375	1.03638e-06
ENSG00000267079.1	-1.0472	2.88673e-05						ENSG00000226453.1	1.2349	2.75884e-07
ENSG00000233017.1	-1.04822	6.77085e-09						ENSG00000253807.1	1.23088	0.00303304
ENSG00000203808.6	-1.04954	2.20964e-05						ENSG00000229190.1	1.22997	0.000295943
ENSG00000261159.1	-1.0497	6.2056e-05						ENSG00000250635.1	1.22965	8.60787e-07
ENSG00000259884.1	-1.05209	3.55225e-06						ENSG00000206142.5	1.21492	0.0118036
ENSG00000224984.1	-1.05296	9.47213e-06						ENSG00000247317.3	1.21244	1.01854e-09
ENSG00000270951.1	-1.05629	6.24169e-09						ENSG00000268734.1	1.21236	0.0422121
ENSG00000237863.2	-1.05765	7.8138e-11						ENSG00000264433.1	1.21098	0.00247949
ENSG00000260011.2	-1.05835	3.57512e-05						ENSG00000235427.1	1.20783	0.00911819
ENSG00000203620.2	-1.05864	8.41796e-06						ENSG00000235119.1	1.19791	3.50057e-06
ENSG00000247193.2	-1.06061	5.52651e-18						ENSG00000271856.1	1.19221	0.0101488
ENSG00000255234.1	-1.06238	2.25751e-16						ENSG00000232110.3	1.18901	8.15346e-06
ENSG00000229996.1	-1.0634	5.32251e-11						ENSG00000253477.1	1.18832	9.48186e-08
ENSG00000234185.2	-1.06657	7.49513e-10						ENSG00000235852.1	1.17385	3.89724e-06
ENSG00000258647.1	-1.06662	3.42948e-05						ENSG00000229056.2	1.1729	0.000203956
ENSG00000237605.1	-1.06782	1.72385e-16						ENSG00000224715.1	1.17263	1.66652e-07
ENSG00000246394.3	-1.06813	9.67907e-11						ENSG00000186148.7	1.16896	0.025945
ENSG00000269574.1	-1.0694	1.32886e-07						ENSG00000259590.1	1.16762	0.00555149
ENSG00000267446.1	-1.07215	2.34869e-06						ENSG00000231964.1	1.16239	0.00938653
ENSG00000270178.1	-1.07248	3.35739e-07						ENSG00000253490.1	1.15084	0.00235949
ENSG00000266957.1	-1.07321	1.37738e-05						ENSG00000203446.2	1.14925	0.000259322
ENSG00000259704.1	-1.0761	1.16588e-17						ENSG00000238279.1	1.1447	2.43893e-05
ENSG00000238280.1	-1.0768	1.34934e-10						ENSG00000228340.1	1.13685	0.000660596
ENSG00000232354.3	-1.07719	5.50678e-09						ENSG00000227906.3	1.13113	6.22123e-10
ENSG00000225489.2	-1.0776	7.36766e-09						ENSG00000232698.1	1.13093	0.0179417
ENSG00000247345.2	-1.0782	7.04546e-07						ENSG00000215498.4	1.12452	0.0240898
ENSG00000259840.1	-1.08148	3.67263e-10						ENSG00000271901.1	1.12443	0.0136441
ENSG00000258675.1	-1.08161	2.51618e-06						ENSG00000256948.1	1.11989	0.0132809
ENSG00000267280.1	-1.083	7.13162e-08						ENSG00000236963.1	1.11563	7.35838e-05
ENSG00000238043.1	-1.08379	7.5798e-07						ENSG00000272384.1	1.11128	0.0161611
ENSG00000267024.1	-1.09281	5.78716e-09						ENSG00000255772.1	1.10611	0.000140664
ENSG00000237371.1	-1.09486	3.85509e-12						ENSG00000260253.1	1.09899	0.00159283
ENSG00000229323.1	-1.09577	4.12648e-07						ENSG00000206337.6	1.09602	2.44109e-05
ENSG00000260971.3	-1.09692	7.21367e-16						ENSG00000227039.2	1.09356	0.015363
ENSG00000262888.1	-1.09707	1.28112e-18						ENSG00000272168.1	1.093	7.32674e-05
ENSG00000230490.2	-1.09737	8.2948e-06						ENSG00000253616.1	1.09288	4.52571e-10
ENSG00000258553.1	-1.10299	3.97303e-06						ENSG00000259807.1	1.09069	0.00181577
ENSG00000261728.1	-1.10351	3.41226e-05						ENSG00000236256.5	1.08979	0.0011126
ENSG00000235749.2	-1.10422	8.23984e-05						ENSG00000272002.1	1.08751	4.99282e-07
ENSG00000266456.1	-1.10545	7.72969e-08						ENSG00000261644.1	1.08659	4.00147e-11
ENSG00000250222.1	-1.10565	5.38658e-19						ENSG00000231566.1	1.08641	3.60753e-06
ENSG00000233334.2	-1.10631	9.10947e-12						ENSG00000226508.1	1.07103	2.54332e-05
ENSG00000232909.1	-1.10646	2.55483e-05						ENSG00000250041.2	1.07058	0.000981516
ENSG00000272049.1	-1.10974	2.0812e-08						ENSG00000234614.1	1.06317	3.80363e-07
ENSG00000234308.1	-1.11037	3.20791e-11						ENSG00000259760.1	1.06272	0.00630754
ENSG00000271916.1	-1.11078	2.16885e-08						ENSG00000226574.1	1.06159	8.08687e-09
ENSG00000264659.1	-1.11134	1.45989e-06						ENSG00000243885.1	1.05892	0.000760732
ENSG00000229869.1	-1.11414	6.19133e-08						ENSG00000229291.1	1.05788	4.21868e-13
ENSG00000259438.1	-1.12055	4.10999e-11						ENSG00000269289.1	1.05535	0.0185398
ENSG00000230613.1	-1.12144	1.82548e-12						ENSG00000267582.1	1.05186	0.000559062
ENSG00000233912.1	-1.12285	4.28784e-18						ENSG00000235884.2	1.04446	7.02828e-05
ENSG00000241313.2	-1.12394	1.81402e-27						ENSG00000249628.2	1.04285	0.000318826
ENSG00000225655.1	-1.12695	3.4523e-05						ENSG00000259457.1	1.01788	1.28438e-11
ENSG00000269350.1	-1.12965	2.51789e-07						ENSG00000257824.1	1.01718	0.00546988
ENSG00000231107.1	-1.13029	7.91297e-17						ENSG00000251191.3	1.01639	4.25182e-05
ENSG00000259783.1	-1.13308	6.14313e-17						ENSG00000254991.1	1.0095	0.0113533
ENSG00000224965.1	-1.13342	7.20105e-11						ENSG00000224614.1	1.00765	0.0144746
ENSG00000272473.1	-1.13421	1.7374e-08						ENSG00000263718.2	1.00467	5.18613e-13
ENSG00000254278.1	-1.13938	8.5904e-05						ENSG00000256268.1	1.00437	4.51677e-13
ENSG00000260613.1	-1.13993	1.08691e-05						ENSG00000197670.5	1.00277	7.35188e-09
ENSG00000264672.1	-1.14255	6.80266e-14						ENSG00000251532.1	-1.00149	3.02506e-08
ENSG00000237838.1	-1.14353	1.51894e-06						ENSG00000226125.1	-1.00439	4.23869e-08
ENSG00000223714.1	-1.1456	3.06806e-17						ENSG00000263429.3	-1.00553	0.00010116
ENSG00000228430.4	-1.14777	5.31209e-07						ENSG00000224652.1	-1.00711	0.0359827
ENSG00000272588.1	-1.14808	9.05483e-18						ENSG00000250519.2	-1.00792	0.00296142
ENSG00000234676.1	-1.14887	4.42445e-06						ENSG00000225778.1	-1.00894	1.8721e-05
ENSG00000231057.3	-1.14986	2.46117e-05						ENSG00000249328.2	-1.01084	1.07505e-06
ENSG00000259942.1	-1.15257	2.21142e-06						ENSG00000235997.2	-1.01137	8.43885e-25
ENSG00000232814.2	-1.15417	1.25403e-10						ENSG00000268416.1	-1.0121	3.15128e-14
ENSG00000225930.3	-1.15495	4.38209e-08						ENSG00000268388.1	-1.01584	1.82851e-06
ENSG00000250508.1	-1.15557	1.14092e-08						ENSG00000256092.2	-1.01695	4.39363e-18
ENSG00000239219.2	-1.15679	1.54461e-18						ENSG00000230679.1	-1.01699	1.14594e-16
ENSG00000229373.4	-1.15755	4.58527e-05						ENSG00000250564.1	-1.01796	0.00457478
ENSG00000248599.1	-1.15986	8.71843e-06						ENSG00000233393.1	-1.01809	0.000319164
ENSG00000267045.1	-1.15995	5.99679e-14						ENSG00000223635.1	-1.01919	6.98643e-11
ENSG00000250863.1	-1.16003	1.07901e-09						ENSG00000248810.1	-1.02041	1.10573e-07
ENSG00000236499.2	-1.16099	7.9233e-20						ENSG00000261420.1	-1.02042	6.04847e-09
ENSG00000225742.1	-1.16261	3.34299e-22						ENSG00000258999.1	-1.02055	9.65857e-21
ENSG00000253130.1	-1.16273	1.11512e-06						ENSG00000271992.1	-1.02203	1.4096e-12
ENSG00000257261.1	-1.16771	2.99523e-29						ENSG00000267194.1	-1.02266	1.64672e-13
ENSG00000271869.1	-1.16986	3.65542e-09						ENSG00000253549.1	-1.02378	8.40018e-09
ENSG00000262185.1	-1.17051	8.69611e-17						ENSG00000235659.1	-1.02441	0.00106503
ENSG00000272368.1	-1.17562	2.44179e-26						ENSG00000265369.2	-1.02453	3.41322e-15
ENSG00000228214.2	-1.1774	2.19726e-10						ENSG00000273107.1	-1.02503	8.98767e-15
ENSG00000240292.1	-1.17741	2.75037e-08						ENSG00000215483.4	-1.0286	5.91237e-12
ENSG00000240875.1	-1.17846	3.81002e-29						ENSG00000164621.5	-1.0293	9.10445e-13
ENSG00000266927.2	-1.18386	3.81948e-06						ENSG00000224204.1	-1.02992	0.00181919
ENSG00000271576.1	-1.18886	1.32771e-19						ENSG00000206113.3	-1.03014	1.18348e-23
ENSG00000254664.1	-1.1902	1.40894e-11						ENSG00000227060.2	-1.03037	7.6258e-10
ENSG00000224100.1	-1.19084	4.45535e-07						ENSG00000260293.1	-1.03097	5.67967e-10
ENSG00000224885.1	-1.19454	6.5059e-17						ENSG00000254343.2	-1.03148	5.15757e-16
ENSG00000257817.1	-1.19619	2.10127e-18						ENSG00000262319.1	-1.03489	3.6662e-11
ENSG00000234707.2	-1.201	1.6646e-06						ENSG00000237281.1	-1.03571	1.94407e-09
ENSG00000212663.2	-1.20299	7.07982e-12						ENSG00000224977.1	-1.03769	9.95032e-08
ENSG00000228126.1	-1.20408	7.00703e-05						ENSG00000262686.1	-1.04004	2.31201e-12
ENSG00000231769.2	-1.2061	2.07761e-25						ENSG00000270068.1	-1.04107	0.000275584
ENSG00000223956.1	-1.21021	1.86518e-07						ENSG00000265445.1	-1.04446	4.47894e-08
ENSG00000229278.1	-1.2118	3.23992e-06						ENSG00000236013.1	-1.04509	0.000657983
ENSG00000236206.1	-1.21446	3.0729e-06						ENSG00000227726.1	-1.04606	1.90503e-05
ENSG00000238097.1	-1.21538	4.93902e-15						ENSG00000267079.1	-1.0472	2.88673e-05
ENSG00000239482.2	-1.21929	4.44429e-08						ENSG00000233017.1	-1.04822	6.77085e-09
ENSG00000254370.1	-1.22007	8.96978e-20						ENSG00000203808.6	-1.04954	2.20964e-05
ENSG00000231877.1	-1.22132	1.61549e-05						ENSG00000261159.1	-1.0497	6.2056e-05
ENSG00000179935.5	-1.22676	7.35511e-12						ENSG00000259884.1	-1.05209	3.55225e-06
ENSG00000232600.2	-1.22918	1.88196e-19						ENSG00000224984.1	-1.05296	9.47213e-06
ENSG00000221571.2	-1.2299	8.77385e-11						ENSG00000269444.1	-1.05569	0.00283461
ENSG00000272138.1	-1.23155	3.49312e-18						ENSG00000254362.1	-1.05628	0.0142124
ENSG00000204860.4	-1.2345	3.06803e-31						ENSG00000270951.1	-1.05629	6.24169e-09
ENSG00000271579.1	-1.23921	7.46819e-09						ENSG00000237863.2	-1.05765	7.8138e-11
ENSG00000272902.1	-1.24313	8.26446e-24						ENSG00000260011.2	-1.05835	3.57512e-05
ENSG00000251620.1	-1.25172	1.12543e-05						ENSG00000203620.2	-1.05864	8.41796e-06
ENSG00000234183.1	-1.25259	3.35312e-08						ENSG00000226087.1	-1.05959	0.00444986
ENSG00000241520.1	-1.25265	9.0756e-14						ENSG00000236817.1	-1.06049	0.000827306
ENSG00000231422.2	-1.27273	1.93528e-09						ENSG00000247193.2	-1.06061	5.52651e-18
ENSG00000228561.2	-1.27389	7.15611e-05						ENSG00000255234.1	-1.06238	2.25751e-16
ENSG00000255236.2	-1.27675	2.54509e-12						ENSG00000229996.1	-1.0634	5.32251e-11
ENSG00000227237.1	-1.27721	1.21741e-09						ENSG00000234185.2	-1.06657	7.49513e-10
ENSG00000273198.1	-1.28012	9.51796e-05						ENSG00000258647.1	-1.06662	3.42948e-05
ENSG00000224717.1	-1.28467	1.47896e-08						ENSG00000237605.1	-1.06782	1.72385e-16
ENSG00000234899.5	-1.28692	5.75088e-11						ENSG00000246394.3	-1.06813	9.67907e-11
ENSG00000177133.6	-1.28999	8.12122e-15						ENSG00000269574.1	-1.0694	1.32886e-07
ENSG00000229137.2	-1.29104	5.35891e-11						ENSG00000267446.1	-1.07215	2.34869e-06
ENSG00000230102.3	-1.29127	1.42763e-16						ENSG00000270178.1	-1.07248	3.35739e-07
ENSG00000259343.1	-1.29429	4.73003e-18						ENSG00000266957.1	-1.07321	1.37738e-05
ENSG00000225611.1	-1.30211	1.44282e-05						ENSG00000259704.1	-1.0761	1.16588e-17
ENSG00000256542.1	-1.30214	1.84421e-07						ENSG00000238280.1	-1.0768	1.34934e-10
ENSG00000272904.1	-1.30629	2.99284e-08						ENSG00000232354.3	-1.07719	5.50678e-09
ENSG00000244227.1	-1.31251	1.09002e-10						ENSG00000225489.2	-1.0776	7.36766e-09
ENSG00000270361.1	-1.31261	2.10127e-18						ENSG00000247345.2	-1.0782	7.04546e-07
ENSG00000237595.2	-1.31433	6.17101e-13						ENSG00000259840.1	-1.08148	3.67263e-10
ENSG00000232645.1	-1.31598	1.09821e-22						ENSG00000258675.1	-1.08161	2.51618e-06
ENSG00000235450.1	-1.31819	1.68287e-11						ENSG00000267280.1	-1.083	7.13162e-08
ENSG00000231231.1	-1.32018	3.02316e-07						ENSG00000238043.1	-1.08379	7.5798e-07
ENSG00000266821.1	-1.32071	2.08611e-09						ENSG00000266311.2	-1.08649	0.00142787
ENSG00000258633.1	-1.32548	7.91674e-10						ENSG00000250969.1	-1.09237	0.000128538
ENSG00000260876.1	-1.32574	1.63121e-21						ENSG00000267024.1	-1.09281	5.78716e-09
ENSG00000273180.1	-1.32718	2.43075e-16						ENSG00000237371.1	-1.09486	3.85509e-12
ENSG00000245729.1	-1.3388	1.67564e-06						ENSG00000237359.1	-1.09554	0.0129628
ENSG00000226251.1	-1.34108	1.4215e-09						ENSG00000229323.1	-1.09577	4.12648e-07
ENSG00000231527.1	-1.34356	3.57863e-16						ENSG00000260971.3	-1.09692	7.21367e-16
ENSG00000228800.1	-1.34598	3.85077e-06						ENSG00000262888.1	-1.09707	1.28112e-18
ENSG00000233718.1	-1.34717	3.51538e-11						ENSG00000230490.2	-1.09737	8.2948e-06
ENSG00000267732.1	-1.3496	1.25905e-05						ENSG00000258553.1	-1.10299	3.97303e-06
ENSG00000251377.1	-1.35678	9.47843e-12						ENSG00000261728.1	-1.10351	3.41226e-05
ENSG00000229118.1	-1.3583	1.3247e-12						ENSG00000235749.2	-1.10422	8.23984e-05
ENSG00000253978.1	-1.35924	5.81033e-10						ENSG00000266456.1	-1.10545	7.72969e-08
ENSG00000273258.1	-1.36156	2.35648e-10						ENSG00000250222.1	-1.10565	5.38658e-19
ENSG00000254814.1	-1.36309	1.17986e-06						ENSG00000233334.2	-1.10631	9.10947e-12
ENSG00000272369.1	-1.36462	1.09485e-25						ENSG00000232909.1	-1.10646	2.55483e-05
ENSG00000235077.1	-1.36877	3.56262e-13						ENSG00000272049.1	-1.10974	2.0812e-08
ENSG00000261379.1	-1.37544	5.83343e-12						ENSG00000234308.1	-1.11037	3.20791e-11
ENSG00000204119.1	-1.37977	9.42251e-06						ENSG00000271916.1	-1.11078	2.16885e-08
ENSG00000271824.1	-1.3808	9.53827e-05						ENSG00000264659.1	-1.11134	1.45989e-06
ENSG00000245330.4	-1.38589	6.62846e-14						ENSG00000229869.1	-1.11414	6.19133e-08
ENSG00000233485.1	-1.40205	9.33301e-10						ENSG00000251221.1	-1.11653	0.000187321
ENSG00000255458.1	-1.40714	1.60659e-24						ENSG00000259438.1	-1.12055	4.10999e-11
ENSG00000267627.1	-1.41235	7.62419e-11						ENSG00000230613.1	-1.12144	1.82548e-12
ENSG00000249867.1	-1.41526	6.11787e-07						ENSG00000233912.1	-1.12285	4.28784e-18
ENSG00000273160.1	-1.41556	9.06147e-17						ENSG00000241313.2	-1.12394	1.81402e-27
ENSG00000263677.1	-1.42469	4.43161e-15						ENSG00000225655.1	-1.12695	3.4523e-05
ENSG00000229081.1	-1.42958	1.14063e-11						ENSG00000250259.1	-1.128	0.0392495
ENSG00000196668.3	-1.43461	2.84743e-10						ENSG00000269350.1	-1.12965	2.51789e-07
ENSG00000256064.1	-1.43603	8.53682e-06						ENSG00000231107.1	-1.13029	7.91297e-17
ENSG00000229611.1	-1.43914	3.52582e-09						ENSG00000259783.1	-1.13308	6.14313e-17
ENSG00000233392.1	-1.45233	2.80171e-05						ENSG00000224965.1	-1.13342	7.20105e-11
ENSG00000257920.1	-1.45298	7.68944e-06						ENSG00000272473.1	-1.13421	1.7374e-08
ENSG00000261693.1	-1.45805	3.43654e-15						ENSG00000250620.1	-1.13861	0.0019375
ENSG00000239774.1	-1.46548	4.00405e-10						ENSG00000254278.1	-1.13938	8.5904e-05
ENSG00000226101.1	-1.46563	9.63853e-12						ENSG00000260613.1	-1.13993	1.08691e-05
ENSG00000245384.1	-1.47134	4.51677e-13						ENSG00000264672.1	-1.14255	6.80266e-14
ENSG00000229654.1	-1.47647	8.60388e-09						ENSG00000237838.1	-1.14353	1.51894e-06
ENSG00000215246.4	-1.48102	1.04408e-10						ENSG00000223714.1	-1.1456	3.06806e-17
ENSG00000243349.2	-1.48184	8.34565e-10						ENSG00000228430.4	-1.14777	5.31209e-07
ENSG00000239445.1	-1.48364	8.76415e-18						ENSG00000272588.1	-1.14808	9.05483e-18
ENSG00000267296.2	-1.48459	1.70668e-23						ENSG00000234676.1	-1.14887	4.42445e-06
ENSG00000250413.1	-1.49689	2.3972e-10						ENSG00000231057.3	-1.14986	2.46117e-05
ENSG00000259867.1	-1.51579	1.35771e-12						ENSG00000261003.1	-1.15161	0.0110389
ENSG00000259245.1	-1.51648	2.8289e-12						ENSG00000259942.1	-1.15257	2.21142e-06
ENSG00000225872.2	-1.52208	3.31391e-06						ENSG00000232814.2	-1.15417	1.25403e-10
ENSG00000259242.2	-1.52344	5.42956e-10						ENSG00000225930.3	-1.15495	4.38209e-08
ENSG00000257002.1	-1.53013	1.29886e-12						ENSG00000250508.1	-1.15557	1.14092e-08
ENSG00000249816.2	-1.53403	1.57065e-12						ENSG00000239219.2	-1.15679	1.54461e-18
ENSG00000226969.1	-1.53913	1.45166e-06						ENSG00000229373.4	-1.15755	4.58527e-05
ENSG00000250686.2	-1.54182	7.89677e-09						ENSG00000248599.1	-1.15986	8.71843e-06
ENSG00000272912.1	-1.54801	5.60876e-11						ENSG00000267045.1	-1.15995	5.99679e-14
ENSG00000253177.1	-1.55243	7.12458e-16						ENSG00000250863.1	-1.16003	1.07901e-09
ENSG00000260198.1	-1.55407	4.68263e-05						ENSG00000236499.2	-1.16099	7.9233e-20
ENSG00000267268.1	-1.55901	5.91246e-07						ENSG00000225742.1	-1.16261	3.34299e-22
ENSG00000225913.2	-1.56013	1.39717e-05						ENSG00000253130.1	-1.16273	1.11512e-06
ENSG00000235142.3	-1.56484	6.20064e-22						ENSG00000257261.1	-1.16771	2.99523e-29
ENSG00000248738.2	-1.57387	2.09161e-13						ENSG00000271869.1	-1.16986	3.65542e-09
ENSG00000228812.3	-1.57936	5.79897e-08						ENSG00000262185.1	-1.17051	8.69611e-17
ENSG00000260790.1	-1.58152	8.64133e-07						ENSG00000260492.1	-1.17498	0.000803797
ENSG00000237853.2	-1.58996	3.47097e-08						ENSG00000272368.1	-1.17562	2.44179e-26
ENSG00000256943.1	-1.60742	4.7425e-08						ENSG00000228214.2	-1.1774	2.19726e-10
ENSG00000264569.1	-1.62248	2.77251e-12						ENSG00000240292.1	-1.17741	2.75037e-08
ENSG00000241933.1	-1.63079	2.3881e-07						ENSG00000260721.1	-1.17813	0.000699197
ENSG00000267034.1	-1.64342	2.54326e-13						ENSG00000240875.1	-1.17846	3.81002e-29
ENSG00000269986.1	-1.64374	1.1075e-08						ENSG00000266927.2	-1.18386	3.81948e-06
ENSG00000230725.1	-1.64528	1.01163e-10						ENSG00000235688.1	-1.1878	0.00486392
ENSG00000230631.1	-1.64889	8.00374e-12						ENSG00000271576.1	-1.18886	1.32771e-19
ENSG00000234928.1	-1.64933	1.2525e-05						ENSG00000254664.1	-1.1902	1.40894e-11
ENSG00000206129.3	-1.65258	4.4091e-05						ENSG00000224100.1	-1.19084	4.45535e-07
ENSG00000260372.2	-1.66718	1.9581e-17						ENSG00000152931.7	-1.19249	0.000903218
ENSG00000271086.1	-1.66935	2.02183e-15						ENSG00000224885.1	-1.19454	6.5059e-17
ENSG00000258603.1	-1.67305	1.42922e-16						ENSG00000257817.1	-1.19619	2.10127e-18
ENSG00000255580.1	-1.68731	5.63145e-10						ENSG00000234707.2	-1.201	1.6646e-06
ENSG00000230970.2	-1.69185	7.23835e-14						ENSG00000212663.2	-1.20299	7.07982e-12
ENSG00000235584.2	-1.70253	4.29761e-15						ENSG00000228126.1	-1.20408	7.00703e-05
ENSG00000250101.1	-1.70983	2.8764e-13						ENSG00000231769.2	-1.2061	2.07761e-25
ENSG00000233110.1	-1.72703	6.99872e-17						ENSG00000223956.1	-1.21021	1.86518e-07
ENSG00000267890.1	-1.72773	1.07912e-09						ENSG00000229278.1	-1.2118	3.23992e-06
ENSG00000236404.4	-1.74701	1.59154e-15						ENSG00000236206.1	-1.21446	3.0729e-06
ENSG00000227954.2	-1.74723	6.597e-10						ENSG00000238097.1	-1.21538	4.93902e-15
ENSG00000253404.1	-1.75759	1.56601e-10						ENSG00000239482.2	-1.21929	4.44429e-08
ENSG00000267130.1	-1.75962	1.57924e-20						ENSG00000254370.1	-1.22007	8.96978e-20
ENSG00000261537.1	-1.7725	2.54138e-08						ENSG00000231877.1	-1.22132	1.61549e-05
ENSG00000272622.1	-1.77946	9.09306e-26						ENSG00000179935.5	-1.22676	7.35511e-12
ENSG00000249684.1	-1.79073	1.1856e-18						ENSG00000257711.1	-1.22761	0.000649976
ENSG00000231439.3	-1.80003	6.17287e-13						ENSG00000232600.2	-1.22918	1.88196e-19
ENSG00000234535.1	-1.81145	4.60831e-16						ENSG00000221571.2	-1.2299	8.77385e-11
ENSG00000236849.1	-1.81814	2.46652e-17						ENSG00000272138.1	-1.23155	3.49312e-18
ENSG00000236451.2	-1.82662	4.36337e-09						ENSG00000204860.4	-1.2345	3.06803e-31
ENSG00000237664.1	-1.83534	4.25637e-07						ENSG00000271579.1	-1.23921	7.46819e-09
ENSG00000262890.1	-1.84852	2.47533e-14						ENSG00000272902.1	-1.24313	8.26446e-24
ENSG00000232680.2	-1.85059	6.18708e-11						ENSG00000232363.1	-1.24417	0.000529195
ENSG00000244541.1	-1.86292	5.45215e-08						ENSG00000225790.1	-1.24823	0.0010048
ENSG00000226562.2	-1.86361	2.6861e-08						ENSG00000251620.1	-1.25172	1.12543e-05
ENSG00000242104.3	-1.89762	5.06185e-12						ENSG00000234183.1	-1.25259	3.35312e-08
ENSG00000226367.1	-1.91086	3.27814e-11						ENSG00000241520.1	-1.25265	9.0756e-14
ENSG00000234117.2	-1.9189	7.46349e-05						ENSG00000257097.1	-1.26063	0.0111732
ENSG00000228750.1	-1.92396	9.15991e-14						ENSG00000233590.1	-1.26648	0.0483691
ENSG00000241135.1	-1.93477	5.53832e-17						ENSG00000231518.1	-1.26725	0.000100796
ENSG00000253515.1	-1.96872	6.7172e-05						ENSG00000231422.2	-1.27273	1.93528e-09
ENSG00000261465.2	-1.98747	2.46822e-08						ENSG00000228561.2	-1.27389	7.15611e-05
ENSG00000259910.1	-1.99379	6.24169e-09						ENSG00000255236.2	-1.27675	2.54509e-12
ENSG00000259372.1	-1.999	1.2371e-12						ENSG00000227237.1	-1.27721	1.21741e-09
ENSG00000254872.2	-2.01534	4.02616e-15						ENSG00000256377.1	-1.27878	0.0176103
ENSG00000233214.1	-2.04791	2.8199e-11						ENSG00000273198.1	-1.28012	9.51796e-05
ENSG00000228293.1	-2.04974	3.93886e-13						ENSG00000224717.1	-1.28467	1.47896e-08
ENSG00000269043.1	-2.05569	5.07723e-08						ENSG00000234899.5	-1.28692	5.75088e-11
ENSG00000249295.1	-2.10044	1.3081e-15						ENSG00000177133.6	-1.28999	8.12122e-15
ENSG00000227857.2	-2.1166	2.13877e-10						ENSG00000229137.2	-1.29104	5.35891e-11
ENSG00000248399.1	-2.12167	6.64749e-20						ENSG00000230102.3	-1.29127	1.42763e-16
ENSG00000242078.1	-2.12736	2.74377e-08						ENSG00000259343.1	-1.29429	4.73003e-18
ENSG00000267128.1	-2.14503	2.61158e-18						ENSG00000225611.1	-1.30211	1.44282e-05
ENSG00000225129.1	-2.15808	2.19945e-10						ENSG00000256542.1	-1.30214	1.84421e-07
ENSG00000233491.2	-2.17728	1.39663e-08						ENSG00000176754.8	-1.30374	0.0219757
ENSG00000227172.2	-2.20058	5.76977e-08						ENSG00000267761.2	-1.30382	0.0006397
ENSG00000254622.1	-2.23069	4.64703e-18						ENSG00000272904.1	-1.30629	2.99284e-08
ENSG00000258077.2	-2.2661	3.54451e-10						ENSG00000244227.1	-1.31251	1.09002e-10
ENSG00000231249.1	-2.27456	1.70668e-23						ENSG00000270361.1	-1.31261	2.10127e-18
ENSG00000256824.1	-2.35257	9.15991e-14						ENSG00000237595.2	-1.31433	6.17101e-13
ENSG00000247416.2	-2.40925	1.089e-16						ENSG00000232645.1	-1.31598	1.09821e-22
ENSG00000228031.2	-2.41271	1.7961e-10						ENSG00000235450.1	-1.31819	1.68287e-11
ENSG00000240497.2	-2.41816	7.69574e-11						ENSG00000231231.1	-1.32018	3.02316e-07
ENSG00000229457.1	-2.42522	1.17738e-12						ENSG00000266821.1	-1.32071	2.08611e-09
ENSG00000259954.1	-2.45673	4.48997e-08						ENSG00000258633.1	-1.32548	7.91674e-10
ENSG00000219159.3	-2.50542	4.99553e-06						ENSG00000260876.1	-1.32574	1.63121e-21
ENSG00000185203.7	-2.52404	2.69816e-12						ENSG00000273180.1	-1.32718	2.43075e-16
ENSG00000260403.1	-2.53654	1.62117e-10						ENSG00000245729.1	-1.3388	1.67564e-06
ENSG00000266968.1	-2.5504	2.13853e-05						ENSG00000226251.1	-1.34108	1.4215e-09
ENSG00000230489.1	-2.55569	2.37523e-15						ENSG00000231527.1	-1.34356	3.57863e-16
ENSG00000230461.4	-2.58506	7.43796e-19						ENSG00000228800.1	-1.34598	3.85077e-06
ENSG00000233147.1	-2.59549	1.14084e-10						ENSG00000233718.1	-1.34717	3.51538e-11
ENSG00000256481.1	-2.60355	1.84955e-09						ENSG00000267732.1	-1.3496	1.25905e-05
ENSG00000265487.1	-2.66213	1.81936e-07						ENSG00000251377.1	-1.35678	9.47843e-12
ENSG00000261399.1	-2.69168	9.08538e-13						ENSG00000229118.1	-1.3583	1.3247e-12
ENSG00000270090.1	-2.7284	3.84275e-08						ENSG00000253978.1	-1.35924	5.81033e-10
ENSG00000236924.1	-2.78994	1.39446e-14						ENSG00000273258.1	-1.36156	2.35648e-10
ENSG00000261185.1	-2.81622	3.55219e-06						ENSG00000254814.1	-1.36309	1.17986e-06
ENSG00000249487.2	-2.88591	4.83038e-23						ENSG00000272369.1	-1.36462	1.09485e-25
ENSG00000237389.1	-2.98474	2.45024e-08						ENSG00000267262.1	-1.36591	0.0171686
ENSG00000256637.2	-2.98794	4.47503e-16						ENSG00000235077.1	-1.36877	3.56262e-13
ENSG00000235070.3	-3.01085	1.10367e-15						ENSG00000261379.1	-1.37544	5.83343e-12
ENSG00000223502.1	-3.09847	3.99085e-18						ENSG00000204119.1	-1.37977	9.42251e-06
ENSG00000258249.1	-3.10856	1.26049e-14						ENSG00000271824.1	-1.3808	9.53827e-05
ENSG00000259459.1	-3.13815	7.43796e-19						ENSG00000245330.4	-1.38589	6.62846e-14
ENSG00000254489.1	-3.27419	8.32933e-11						ENSG00000233485.1	-1.40205	9.33301e-10
ENSG00000233705.2	-3.29578	1.03066e-22						ENSG00000255458.1	-1.40714	1.60659e-24
ENSG00000225588.2	-3.4237	1.67301e-21						ENSG00000267627.1	-1.41235	7.62419e-11
ENSG00000227479.1	-3.57196	1.95195e-06						ENSG00000249867.1	-1.41526	6.11787e-07
ENSG00000255020.1	-3.67098	1.69636e-19						ENSG00000273160.1	-1.41556	9.06147e-17
ENSG00000260412.1	-3.77327	2.5855e-08						ENSG00000263677.1	-1.42469	4.43161e-15
ENSG00000228613.1	-3.78916	2.70828e-06						ENSG00000229081.1	-1.42958	1.14063e-11
ENSG00000267214.1	-4.18861	1.16723e-06						ENSG00000196668.3	-1.43461	2.84743e-10
ENSG00000224568.1	-4.23651	8.94663e-18						ENSG00000256064.1	-1.43603	8.53682e-06
ENSG00000227947.1	-6.22352	5.71896e-07						ENSG00000268518.1	-1.4377	0.000109001
ENSG00000237396.1	-6.35382	3.04645e-08						ENSG00000229611.1	-1.43914	3.52582e-09
ENSG00000267674.1	-8.55763	3.89314e-13						ENSG00000233392.1	-1.45233	2.80171e-05
								ENSG00000257920.1	-1.45298	7.68944e-06
								ENSG00000261693.1	-1.45805	3.43654e-15
								ENSG00000239774.1	-1.46548	4.00405e-10
								ENSG00000226101.1	-1.46563	9.63853e-12
								ENSG00000245384.1	-1.47134	4.51677e-13
								ENSG00000229654.1	-1.47647	8.60388e-09
								ENSG00000215246.4	-1.48102	1.04408e-10
								ENSG00000243349.2	-1.48184	8.34565e-10
								ENSG00000239445.1	-1.48364	8.76415e-18
								ENSG00000267296.2	-1.48459	1.70668e-23
								ENSG00000267399.1	-1.49637	0.00759896
								ENSG00000250413.1	-1.49689	2.3972e-10
								ENSG00000259867.1	-1.51579	1.35771e-12
								ENSG00000259245.1	-1.51648	2.8289e-12
								ENSG00000230319.1	-1.52193	0.0100528
								ENSG00000225872.2	-1.52208	3.31391e-06
								ENSG00000259242.2	-1.52344	5.42956e-10
								ENSG00000251076.1	-1.52651	0.000135618
								ENSG00000257002.1	-1.53013	1.29886e-12
								ENSG00000249816.2	-1.53403	1.57065e-12
								ENSG00000226969.1	-1.53913	1.45166e-06
								ENSG00000254338.1	-1.53971	0.0192736
								ENSG00000250686.2	-1.54182	7.89677e-09
								ENSG00000272912.1	-1.54801	5.60876e-11
								ENSG00000253177.1	-1.55243	7.12458e-16
								ENSG00000260198.1	-1.55407	4.68263e-05
								ENSG00000267268.1	-1.55901	5.91246e-07
								ENSG00000225913.2	-1.56013	1.39717e-05
								ENSG00000235142.3	-1.56484	6.20064e-22
								ENSG00000248738.2	-1.57387	2.09161e-13
								ENSG00000228812.3	-1.57936	5.79897e-08
								ENSG00000260790.1	-1.58152	8.64133e-07
								ENSG00000237853.2	-1.58996	3.47097e-08
								ENSG00000256943.1	-1.60742	4.7425e-08
								ENSG00000264569.1	-1.62248	2.77251e-12
								ENSG00000241933.1	-1.63079	2.3881e-07
								ENSG00000267034.1	-1.64342	2.54326e-13
								ENSG00000269986.1	-1.64374	1.1075e-08
								ENSG00000230725.1	-1.64528	1.01163e-10
								ENSG00000230631.1	-1.64889	8.00374e-12
								ENSG00000234928.1	-1.64933	1.2525e-05
								ENSG00000206129.3	-1.65258	4.4091e-05
								ENSG00000267712.1	-1.65775	0.000306998
								ENSG00000260372.2	-1.66718	1.9581e-17
								ENSG00000271086.1	-1.66935	2.02183e-15
								ENSG00000258603.1	-1.67305	1.42922e-16
								ENSG00000255580.1	-1.68731	5.63145e-10
								ENSG00000233033.1	-1.68782	0.0446539
								ENSG00000230970.2	-1.69185	7.23835e-14
								ENSG00000260626.1	-1.69716	0.0441047
								ENSG00000235584.2	-1.70253	4.29761e-15
								ENSG00000250101.1	-1.70983	2.8764e-13
								ENSG00000233110.1	-1.72703	6.99872e-17
								ENSG00000267890.1	-1.72773	1.07912e-09
								ENSG00000232903.2	-1.74555	0.000269721
								ENSG00000204603.2	-1.74649	0.000508277
								ENSG00000236404.4	-1.74701	1.59154e-15
								ENSG00000227954.2	-1.74723	6.597e-10
								ENSG00000253404.1	-1.75759	1.56601e-10
								ENSG00000267130.1	-1.75962	1.57924e-20
								ENSG00000261537.1	-1.7725	2.54138e-08
								ENSG00000272622.1	-1.77946	9.09306e-26
								ENSG00000249684.1	-1.79073	1.1856e-18
								ENSG00000231439.3	-1.80003	6.17287e-13
								ENSG00000234535.1	-1.81145	4.60831e-16
								ENSG00000236849.1	-1.81814	2.46652e-17
								ENSG00000236451.2	-1.82662	4.36337e-09
								ENSG00000237664.1	-1.83534	4.25637e-07
								ENSG00000262890.1	-1.84852	2.47533e-14
								ENSG00000232680.2	-1.85059	6.18708e-11
								ENSG00000260510.1	-1.8577	0.000498401
								ENSG00000244541.1	-1.86292	5.45215e-08
								ENSG00000226562.2	-1.86361	2.6861e-08
								ENSG00000242104.3	-1.89762	5.06185e-12
								ENSG00000226367.1	-1.91086	3.27814e-11
								ENSG00000234117.2	-1.9189	7.46349e-05
								ENSG00000228750.1	-1.92396	9.15991e-14
								ENSG00000241135.1	-1.93477	5.53832e-17
								ENSG00000253515.1	-1.96872	6.7172e-05
								ENSG00000261465.2	-1.98747	2.46822e-08
								ENSG00000259910.1	-1.99379	6.24169e-09
								ENSG00000259372.1	-1.999	1.2371e-12
								ENSG00000254872.2	-2.01534	4.02616e-15
								ENSG00000233214.1	-2.04791	2.8199e-11
								ENSG00000228293.1	-2.04974	3.93886e-13
								ENSG00000269043.1	-2.05569	5.07723e-08
								ENSG00000249295.1	-2.10044	1.3081e-15
								ENSG00000227857.2	-2.1166	2.13877e-10
								ENSG00000248399.1	-2.12167	6.64749e-20
								ENSG00000242078.1	-2.12736	2.74377e-08
								ENSG00000267128.1	-2.14503	2.61158e-18
								ENSG00000225129.1	-2.15808	2.19945e-10
								ENSG00000233491.2	-2.17728	1.39663e-08
								ENSG00000227294.1	-2.1836	0.000270242
								ENSG00000233825.1	-2.1958	0.00100655
								ENSG00000227172.2	-2.20058	5.76977e-08
								ENSG00000254622.1	-2.23069	4.64703e-18
								ENSG00000269994.1	-2.26286	0.0342322
								ENSG00000258077.2	-2.2661	3.54451e-10
								ENSG00000231249.1	-2.27456	1.70668e-23
								ENSG00000237560.1	-2.32517	0.0357069
								ENSG00000223414.2	-2.33631	0.00565403
								ENSG00000256824.1	-2.35257	9.15991e-14
								ENSG00000247416.2	-2.40925	1.089e-16
								ENSG00000228031.2	-2.41271	1.7961e-10
								ENSG00000240497.2	-2.41816	7.69574e-11
								ENSG00000229457.1	-2.42522	1.17738e-12
								ENSG00000259954.1	-2.45673	4.48997e-08
								ENSG00000263015.1	-2.47905	0.0478263
								ENSG00000219159.3	-2.50542	4.99553e-06
								ENSG00000185203.7	-2.52404	2.69816e-12
								ENSG00000260403.1	-2.53654	1.62117e-10
								ENSG00000250366.2	-2.53783	0.000734306
								ENSG00000266968.1	-2.5504	2.13853e-05
								ENSG00000230489.1	-2.55569	2.37523e-15
								ENSG00000230461.4	-2.58506	7.43796e-19
								ENSG00000233147.1	-2.59549	1.14084e-10
								ENSG00000256481.1	-2.60355	1.84955e-09
								ENSG00000229782.1	-2.63696	0.00344986
								ENSG00000265487.1	-2.66213	1.81936e-07
								ENSG00000261399.1	-2.69168	9.08538e-13
								ENSG00000270090.1	-2.7284	3.84275e-08
								ENSG00000249293.1	-2.74325	0.000942032
								ENSG00000236924.1	-2.78994	1.39446e-14
								ENSG00000261185.1	-2.81622	3.55219e-06
								ENSG00000249487.2	-2.88591	4.83038e-23
								ENSG00000237389.1	-2.98474	2.45024e-08
								ENSG00000256637.2	-2.98794	4.47503e-16
								ENSG00000235070.3	-3.01085	1.10367e-15
								ENSG00000258824.2	-3.04964	0.0139366
								ENSG00000223502.1	-3.09847	3.99085e-18
								ENSG00000258249.1	-3.10856	1.26049e-14
								ENSG00000237667.1	-3.12996	0.0113651
								ENSG00000259459.1	-3.13815	7.43796e-19
								ENSG00000254489.1	-3.27419	8.32933e-11
								ENSG00000233705.2	-3.29578	1.03066e-22
								ENSG00000225588.2	-3.4237	1.67301e-21
								ENSG00000227479.1	-3.57196	1.95195e-06
								ENSG00000242021.2	-3.57437	0.00116686
								ENSG00000255020.1	-3.67098	1.69636e-19
								ENSG00000260412.1	-3.77327	2.5855e-08
								ENSG00000228613.1	-3.78916	2.70828e-06
								ENSG00000267214.1	-4.18861	1.16723e-06
								ENSG00000224568.1	-4.23651	8.94663e-18
								ENSG00000260206.1	-4.40399	0.0112076
								ENSG00000241449.1	-5.3588	0.00293468
								ENSG00000260650.1	-5.4991	0.00416867
								ENSG00000230394.1	-5.57383	0.000530489
								ENSG00000255520.1	-5.64511	0.042345
								ENSG00000227947.1	-6.22352	5.71896e-07
								ENSG00000237396.1	-6.35382	3.04645e-08
								ENSG00000235269.1	-6.8079	0.0145017
								ENSG00000267674.1	-8.55763	3.89314e-13

## Sheet: S5
DE mRNAs between WT and BRAFV600E (log2 fold change >1 or<-1; adj. p-value <0.05)
	log2(fold_change)	adj.p-value
MYH2	9.29383	4.56463e-24
MYL1	8.58675	7.03415e-24
NRAP	8.05039	1.07191e-20
XIRP2	7.38154	9.09818e-34
MYL2	7.19144	9.15522e-18
MYH7	6.55357	2.70335e-32
CKM	6.33766	1.6972e-39
ACTA1	5.91394	9.67103e-47
MYBPC1	5.03067	1.45303e-41
ACTN2	4.10507	1.04607e-33
XIRP1	2.83259	5.03265e-29
CHGA	2.54057	0.00031674
SIGLEC6	2.34427	2.08743e-16
CACNA1E	2.29912	7.05629e-14
LPHN3	2.22314	1.41243e-24
GAP43	2.21797	6.40674e-21
COL11A1	2.11339	4.59516e-11
TCAP	2.06601	7.82176e-32
MMP13	2.02625	1.25189e-06
ATP2A1	2.02623	4.96894e-28
GPR115	1.9201	2.4781e-15
SPOCD1	1.89287	3.68127e-36
TAGLN3	1.87805	1.04654e-15
ELFN2	1.86124	2.26849e-15
RAB27B	1.84803	2.0009e-14
RSPO1	1.82391	1.23789e-06
LRRC15	1.78625	2.05144e-12
C19orf59	1.76799	3.05963e-13
PNPLA5	1.74758	9.58691e-13
SLC6A20	1.74626	4.2956e-14
TMPRSS6	1.73011	1.35872e-15
ARSI	1.72048	7.41152e-18
IL1RL1	1.71326	4.47969e-14
CST5	1.68445	5.63176e-12
BNC1	1.67683	8.05105e-21
VGF	1.6735	5.75918e-08
RGS4	1.67135	2.83115e-22
FN1	1.65798	6.85361e-22
EREG	1.65668	1.1903e-09
GJB4	1.6448	2.89641e-19
HLA-G	1.6361	1.22705e-24
KRT5	1.63586	2.69499e-06
WNT10A	1.63332	5.64906e-21
C2CD4A	1.62422	2.72889e-15
TACSTD2	1.62361	6.98985e-23
B3GNT3	1.62292	9.69796e-17
SLC34A2	1.61751	9.29527e-20
PHACTR3	1.60569	3.65449e-20
SYT12	1.59959	1.29533e-16
TMEM92	1.59631	4.51002e-14
MYOC	1.59342	1.56508e-07
KCNQ3	1.58346	3.93109e-37
CXCL5	1.57277	5.2683e-11
LCN2	1.56165	1.30349e-16
INMT	1.56148	2.77008e-19
MGAT3	1.54455	8.2605e-30
LAMA3	1.52205	1.14204e-18
CYP1B1	1.52176	2.44012e-25
ADCY8	1.51409	1.35618e-08
ENTPD2	1.51244	5.21116e-20
MMP11	1.51043	4.51165e-23
CCL20	1.50986	3.80774e-13
SPOCK2	1.50068	5.0744e-26
CACNG4	1.49925	3.72892e-13
STAC	1.46877	4.01815e-24
GALNT5	1.46426	6.26201e-15
CD55	1.45862	5.57042e-34
SLC27A6	1.45431	3.776e-14
MARCO	1.45114	2.94682e-14
SDK1	1.43663	1.17944e-21
TMPRSS4	1.43027	3.21864e-13
PPBP	1.42982	9.42214e-09
C19orf77	1.42608	2.74533e-07
GABRB2	1.42458	1.45999e-22
ADAM12	1.42383	7.57243e-17
EPHA10	1.42107	2.02141e-25
ROR1	1.40966	3.60801e-23
CYP2S1	1.40813	1.99503e-24
SLC30A3	1.39585	2.4649e-10
DSC3	1.38642	6.4792e-09
KRT6A	1.38506	0.000159487
ITGA2	1.38482	1.14119e-37
RSPO4	1.37934	1.00204e-25
CDSN	1.37515	6.76231e-21
L1CAM	1.37325	6.29705e-14
GRM4	1.37276	3.70192e-11
ST6GALNAC5	1.37148	1.93887e-10
KLK6	1.36768	2.52957e-06
SPTBN2	1.36361	9.09086e-32
CDH4	1.36284	5.98814e-14
NETO1	1.36127	2.77197e-10
EPHX3	1.36082	1.02291e-24
AHNAK2	1.35815	1.46785e-21
PLXNC1	1.34803	8.66583e-25
SPON1	1.34248	1.44463e-13
COL1A1	1.34118	2.14621e-15
WISP1	1.34104	1.06901e-14
VTCN1	1.33948	2.11913e-07
ESPN	1.33852	1.92498e-12
COL10A1	1.32898	8.17378e-10
EPPK1	1.32201	8.87305e-30
ACTBL2	1.32087	3.50732e-12
CD109	1.31868	2.06047e-30
CD70	1.31179	1.81391e-09
KLK10	1.31013	4.8668e-11
DUSP5	1.30938	1.70863e-29
SLC6A14	1.30909	7.88359e-09
TGM1	1.309	1.51763e-29
VGLL1	1.30319	2.53149e-08
BAIAP3	1.30041	3.40816e-26
ANXA8L2	1.29607	9.96922e-06
COMP	1.29407	2.12619e-10
MMP16	1.29231	1.79688e-21
KRT17	1.29153	1.32752e-07
PVRL4	1.28109	4.58263e-22
DES	1.28041	3.22362e-08
SLIT2	1.27912	2.79606e-23
MICALCL	1.27562	2.94165e-25
CDH11	1.27416	4.44498e-17
PENK	1.27255	0.000575109
C1orf106	1.27011	1.97983e-13
RAMP1	1.26576	3.07861e-18
ARHGEF38	1.26547	1.07177e-10
SYT1	1.26433	4.83823e-11
PDLIM4	1.26403	1.65868e-21
SERPINA1	1.26399	7.54954e-19
ABTB2	1.2613	1.54216e-37
HES2	1.26032	2.07494e-16
ALOX5	1.25787	1.69761e-13
TRPC5	1.25755	7.13282e-09
VSIG1	1.25479	1.25588e-17
MYBPH	1.24934	7.97424e-08
IKZF3	1.24732	2.20272e-19
HAS1	1.24604	9.67531e-05
POSTN	1.24542	7.29339e-14
SYTL5	1.24033	1.22734e-13
AIM1L	1.23826	9.96113e-19
KRT6B	1.23609	0.00718141
DTX4	1.23544	1.39285e-28
CCNA1	1.23344	1.00754e-13
ACTC1	1.23169	7.71203e-08
GNLY	1.22821	6.13355e-14
HPCAL4	1.22276	2.52825e-13
GJB3	1.22089	2.3583e-19
PLEKHA6	1.21871	2.04823e-25
LCN6	1.21282	1.15777e-06
PTPRE	1.21057	1.20075e-34
CST6	1.21031	1.78079e-12
STRA6	1.20529	2.29418e-13
PCDH9	1.205	5.52757e-22
CLDN10	1.19939	2.7794e-06
PSG8	1.19801	0.000372848
EPYC	1.19678	0.00733049
GRHL3	1.19377	2.22088e-17
FXYD3	1.19201	1.68226e-05
EHF	1.19163	1.09459e-16
DOK7	1.19102	1.66895e-20
CLDN16	1.18945	1.82738e-11
CTHRC1	1.18831	6.87926e-14
ADAMTS14	1.1877	4.40417e-12
DHRS9	1.18718	1.18631e-12
C1QL2	1.18444	3.9318e-05
IGFL2	1.18231	1.7452e-06
CNKSR2	1.18199	5.43992e-13
MUC16	1.18166	1.71317e-05
ERBB3	1.17707	2.16802e-33
LOX	1.17701	3.40951e-17
DMBX1	1.17657	1.52524e-05
THBS2	1.17582	8.0017e-16
MAMLD1	1.16781	7.05406e-33
PCDHAC2	1.15981	3.24592e-23
MACC1	1.15935	6.27804e-23
WISP2	1.15907	1.46444e-08
PLCD3	1.15576	1.21472e-29
BICC1	1.15546	2.31001e-14
TM4SF4	1.15239	1.66541e-08
PTGS2	1.15204	3.08137e-18
ALOX15B	1.15154	6.18119e-13
NGEF	1.14319	5.53982e-15
NOD1	1.14282	1.9995e-28
C2CD4B	1.13889	4.25566e-12
KLK7	1.13725	1.7379e-06
PSG1	1.13521	5.34703e-06
H19	1.1335	2.14507e-11
FRMD5	1.12503	7.33378e-10
PRSS1	1.12495	3.15184e-05
ZNF469	1.12364	2.73433e-20
EBI3	1.11975	4.97623e-23
RIMS2	1.11825	6.07982e-14
KCP	1.11816	1.59489e-21
MUC1	1.11624	1.08685e-13
IL1RN	1.11439	1.89361e-18
AQP9	1.1142	1.71696e-13
PDE5A	1.11343	2.48709e-27
ITGB8	1.11209	1.98602e-22
TUBB3	1.11181	2.16527e-19
INHBA	1.10792	2.16246e-13
PODNL1	1.10763	6.76788e-11
FAP	1.10659	8.7004e-13
CCL17	1.10435	1.78708e-06
ELF3	1.103	2.30886e-22
IL1RAP	1.10264	2.59075e-28
COL3A1	1.10248	2.80693e-13
PROS1	1.10194	9.30105e-25
PAPPA	1.10103	2.59956e-20
COL5A1	1.10096	6.96658e-14
LY6G6C	1.1004	1.31322e-07
NGFR	1.09631	1.28422e-13
ARNTL2	1.0961	1.66086e-17
KRT19	1.09395	3.53956e-16
FAM83A	1.09174	5.56832e-09
CYSLTR2	1.09055	9.49164e-13
KCNN4	1.08827	4.06273e-11
DUSP13	1.08737	6.5935e-08
KLK3	1.08667	0.00723602
SSTR3	1.08356	3.25304e-09
CEACAM6	1.08327	1.32754e-05
LDLR	1.08184	2.4976e-20
PALM	1.08115	7.59751e-36
CAMK2N1	1.07839	2.77949e-19
MEG3	1.07824	2.60971e-06
LIPH	1.07727	4.20364e-14
FCHO1	1.07187	2.00397e-16
KRT80	1.06933	3.71123e-18
VCAN	1.06896	2.4135e-11
PPL	1.06868	1.75364e-36
GLDN	1.06627	2.00737e-06
BEND6	1.06545	9.94643e-15
SRPX2	1.06479	1.26743e-12
COL7A1	1.06473	1.20333e-08
COL8A2	1.06052	1.07636e-19
AREG	1.05665	2.17552e-09
ARNTL	1.05438	1.48053e-25
ITGA11	1.05271	3.24747e-15
LAMB3	1.05147	2.69571e-12
ARMCX3	1.04953	4.4536e-26
FOXQ1	1.04949	4.14275e-17
MET	1.04896	1.10982e-30
FSTL3	1.04339	2.88101e-33
FAM132A	1.04309	8.93185e-13
GPR87	1.03963	2.17621e-05
AJAP1	1.03917	2.41549e-15
ASPHD1	1.03532	6.50849e-12
PLEKHN1	1.03507	1.48445e-25
GRP	1.03493	0.000175541
FAIM2	1.03102	6.31362e-10
SLC35F1	1.03086	3.22527e-11
SFN	1.03045	5.14573e-09
CXCL17	1.02625	1.11006e-07
EPHB3	1.02267	6.14783e-19
B4GALNT3	1.02159	3.95775e-23
MUC21	1.02155	1.33236e-05
PKP2	1.02026	3.02297e-11
MFI2	1.01995	4.77563e-19
RUNX1	1.01881	1.70083e-27
PTPRU	1.01796	1.19002e-27
CNTN1	1.0174	0.000400133
TGFBR1	1.01537	4.42933e-49
MXRA8	1.01197	6.81386e-23
CD207	1.01026	4.81973e-06
CCL13	1.00871	2.31331e-08
SYN1	1.00783	1.12389e-14
PI15	1.00642	3.6293e-09
DSC2	1.00497	1.05752e-28
C9orf169	1.003	1.48226e-19
RASGEF1B	1.0016	1.38174e-32
IGFBP3	-1.00102	4.65928e-15
MFSD2A	-1.00219	9.67652e-16
ATP1B2	-1.00259	2.44562e-15
CAPN6	-1.00407	5.0736e-06
PRG4	-1.00473	1.72018e-05
FAM81B	-1.00568	3.97926e-16
VLDLR	-1.0076	5.24341e-29
DPY19L2P2	-1.00953	2.33792e-28
ALDH2	-1.0107	4.21952e-48
DCLK3	-1.01111	2.98184e-16
GPIHBP1	-1.01193	5.59756e-20
ANO2	-1.01276	6.18048e-18
ODF3L1	-1.01338	1.65119e-08
ALB	-1.01545	6.56171e-05
FAM180B	-1.01872	0.000373693
ANKS1B	-1.01946	3.46667e-23
ANKRD9	-1.02102	1.92711e-25
ZNF781	-1.02106	1.1878e-31
ACHE	-1.02113	9.54417e-20
MASP1	-1.02118	4.87508e-07
WNK2	-1.02208	2.67286e-17
DNASE1L3	-1.02223	6.03495e-15
NEFH	-1.02289	3.16491e-10
GRB14	-1.02312	4.09049e-29
FAM195A	-1.02351	6.35664e-52
LEKR1	-1.02362	3.81471e-35
THSD7B	-1.02383	1.96666e-17
CLUL1	-1.02428	1.61651e-19
UNC80	-1.02448	4.71556e-14
FHOD3	-1.02585	1.75196e-20
TLL2	-1.02731	8.65434e-10
CENPJ	-1.02827	1.25767e-31
CLVS1	-1.03146	4.11839e-07
TLE6	-1.03231	7.25543e-37
GADD45G	-1.03259	7.43708e-22
MYCN	-1.0336	1.29805e-18
GALNT10	-1.03375	2.0654e-39
C5orf49	-1.03381	1.71583e-15
PLVAP	-1.03413	5.98134e-33
ACACB	-1.0359	2.10607e-46
CHRM3	-1.0375	4.68361e-21
HIST1H2BC	-1.0391	3.74832e-20
PRR15L	-1.03954	3.1002e-25
DCLK2	-1.04036	1.04873e-41
CKMT1B	-1.04196	7.57924e-19
HSPB8	-1.04265	2.50172e-18
SIM2	-1.04289	7.1195e-31
C2orf88	-1.043	7.97122e-28
ADAMTS3	-1.0461	1.16588e-43
ACOT11	-1.0479	1.37275e-30
KRT222	-1.04997	2.71406e-31
KIAA1467	-1.0503	1.16485e-37
TRIM16L	-1.05032	1.51886e-31
RBP5	-1.05061	9.94643e-15
CDHR3	-1.0508	1.75548e-19
CSMD2	-1.05446	3.10277e-16
TUBB1	-1.05467	2.86157e-32
FREM2	-1.05643	5.27049e-24
PLA2R1	-1.05658	3.18844e-17
COX7A1	-1.05749	1.60933e-16
ERO1LB	-1.06185	2.36724e-49
PALM2	-1.06226	4.28179e-29
UPK3B	-1.06393	6.1693e-11
PGAM2	-1.06466	7.0699e-14
LIPG	-1.06794	4.24843e-26
DYNC1I1	-1.06838	3.0349e-27
IRS1	-1.06873	8.47392e-35
RBP7	-1.07213	2.96519e-32
CCDC146	-1.07502	5.84129e-39
CEBPA	-1.07855	3.1231e-32
BMP8B	-1.07917	1.09965e-20
FNDC5	-1.07918	1.45058e-20
BRSK1	-1.08177	1.09282e-11
BVES	-1.08207	1.12664e-16
RPRM	-1.08262	7.52129e-15
NRXN3	-1.0835	5.65976e-12
CA2	-1.08431	2.67299e-24
CES3	-1.08458	1.27565e-17
SCUBE3	-1.08925	2.2033e-17
GLT8D2	-1.08925	1.96509e-19
PRTFDC1	-1.08936	4.1851e-34
CHCHD10	-1.09056	1.0342e-33
KLK2	-1.09266	1.93463e-06
PAIP2B	-1.09293	7.05849e-37
TCN1	-1.09367	0.00348547
SSX2	-1.0937	6.37221e-14
RASL10B	-1.09795	7.92015e-21
NECAB1	-1.09839	2.66985e-25
AKAP3	-1.09929	2.11073e-26
COX4I2	-1.10001	6.94908e-22
USP2	-1.10135	6.24145e-27
EDA	-1.10155	1.10131e-18
TSPAN8	-1.10307	1.15053e-06
SYPL2	-1.10381	2.43703e-31
SLC6A1	-1.10607	9.11823e-16
PRKACB	-1.10721	3.56876e-54
FAM155A	-1.10738	1.72829e-17
TTC23L	-1.10764	3.24622e-34
MUM1L1	-1.11118	4.05259e-12
MT1L	-1.11178	4.76003e-27
INHA	-1.11554	2.97308e-23
KIF6	-1.11558	3.73705e-30
TNNI3K	-1.11594	4.94206e-26
LOH12CR2	-1.11599	1.43851e-45
ADAMTS5	-1.11612	4.27927e-29
LGI2	-1.11636	2.60463e-22
KLHL3	-1.11797	2.85419e-28
GNAI1	-1.11857	1.61662e-48
MMP15	-1.11869	7.85168e-52
FAM107A	-1.11944	8.91521e-30
GREM2	-1.12447	2.48103e-08
RERGL	-1.1252	6.49874e-09
PTH1R	-1.1256	5.02125e-18
TMEM63C	-1.12674	2.00111e-20
CHRFAM7A	-1.12687	1.07121e-25
WDR72	-1.12838	8.1595e-24
CCDC154	-1.12841	1.49598e-21
ATP10B	-1.12939	1.85509e-06
TRIM36	-1.13229	1.00047e-09
SHANK2	-1.13285	1.06396e-32
LMOD1	-1.13328	3.26685e-28
GAS2L2	-1.13751	2.09623e-11
ISM1	-1.13951	4.2779e-24
APLN	-1.14004	1.56279e-16
ARHGEF37	-1.14224	1.78397e-24
LHFPL1	-1.14318	1.38233e-19
IGDCC4	-1.1453	1.95063e-30
MAP2K6	-1.14864	7.81389e-41
VEPH1	-1.15069	4.12598e-17
THADA	-1.15118	1.91637e-22
KCNJ10	-1.15123	2.80324e-18
PLEKHG4B	-1.15126	9.02868e-13
WASF3	-1.15476	2.53019e-50
FHAD1	-1.16098	2.84358e-34
DMKN	-1.16103	6.7454e-32
PRKG1	-1.16328	3.95466e-21
SALL4	-1.16422	4.83108e-20
ERBB4	-1.16599	2.82647e-22
SNTA1	-1.16809	9.13496e-43
GNAS	-1.17079	3.57395e-50
ETV2	-1.17092	3.12577e-36
PASK	-1.17169	7.08195e-12
ENDOU	-1.17424	7.3278e-22
DNAH11	-1.17851	4.80225e-15
FAM115C	-1.18013	8.42394e-42
SLC15A2	-1.18268	3.33918e-36
RNF212	-1.18469	8.7257e-21
SYNE1	-1.18469	2.07423e-42
CCDC110	-1.18598	1.13397e-46
HPDL	-1.18861	4.13791e-14
ASGR1	-1.19167	2.47454e-28
ANK2	-1.19358	5.47266e-20
FAM182B	-1.19365	3.03479e-29
TSPAN18	-1.19484	2.44684e-25
OSGIN1	-1.20163	1.57049e-27
SDF2L1	-1.20336	5.29482e-53
FAM95B1	-1.20714	3.04396e-27
HKDC1	-1.2097	2.79888e-16
GJB6	-1.21099	1.42829e-15
CYP26B1	-1.2112	6.22103e-20
F5	-1.21149	4.64514e-08
KCNE3	-1.21178	1.25767e-31
COLEC11	-1.21357	3.27503e-20
FOXA2	-1.21372	1.12934e-09
NOX5	-1.21395	4.71223e-08
DBH	-1.21445	5.24528e-27
HIST1H1C	-1.21535	5.40093e-31
ESM1	-1.2168	2.86905e-18
TBX2	-1.21725	1.22262e-30
PKDCC	-1.21839	1.0518e-20
MT1X	-1.22174	3.12583e-31
RASSF6	-1.2273	1.76523e-13
PFKFB2	-1.22944	4.22407e-36
HIF3A	-1.23035	5.29959e-27
C11orf74	-1.23037	1.23937e-48
WDR63	-1.23386	6.49562e-31
LRRC7	-1.23612	5.9767e-15
FOXP2	-1.23883	4.69282e-13
HSF4	-1.23937	3.42645e-37
WFIKKN1	-1.23972	2.35487e-28
PPARG	-1.24117	1.4188e-22
KLF15	-1.24139	2.11599e-33
RPS6KL1	-1.24141	9.46167e-41
PIR	-1.24247	8.61411e-53
PTPN20B	-1.24271	2.92622e-07
KCNJ13	-1.24629	1.08908e-09
GGTLC1	-1.24684	1.5853e-35
SLC1A1	-1.2477	4.25838e-26
THRSP	-1.2484	5.58481e-21
SNHG9	-1.24892	8.03035e-36
APBA2	-1.25119	1.48176e-26
NEGR1	-1.25237	7.40981e-21
CABP7	-1.25266	1.73269e-11
GCSH	-1.25438	8.92106e-35
PBX4	-1.2548	8.76246e-39
BARX1	-1.25709	1.90196e-07
PRND	-1.2578	4.37548e-09
DOK6	-1.25872	8.24485e-32
RGS16	-1.2656	2.88826e-41
MFAP3L	-1.26707	1.62699e-27
RND2	-1.27003	6.15226e-41
RSPH6A	-1.27369	1.51499e-25
FRK	-1.27615	2.23026e-23
LRRN2	-1.27653	7.90932e-28
ALDH3A1	-1.27713	3.12233e-19
FST	-1.27759	1.19192e-08
OPCML	-1.28005	9.33582e-07
PBX3	-1.28131	5.56492e-31
PCSK6	-1.28525	6.27804e-23
NETO2	-1.28653	5.5786e-45
BEGAIN	-1.29021	9.64602e-31
KRT78	-1.29081	4.46926e-07
SMOC1	-1.29195	5.56946e-15
BTNL9	-1.29202	5.39213e-28
KCNK3	-1.29235	5.70454e-23
DYNLRB2	-1.29297	1.89711e-28
CGNL1	-1.29322	1.30897e-37
OR2W3	-1.29347	1.14163e-27
TNFRSF11B	-1.29451	2.50019e-26
PEBP4	-1.29673	1.26236e-18
DLGAP1	-1.29856	1.73298e-18
QRICH2	-1.29873	1.23503e-48
PHEX	-1.30347	3.04669e-08
CHGB	-1.30702	1.60145e-07
DUOX2	-1.31078	2.90732e-26
TTLL7	-1.31093	2.1853e-25
TMPRSS3	-1.31312	1.39497e-16
OLFM2	-1.31841	4.86244e-26
ATP6V0E2	-1.31861	5.29788e-56
RNF150	-1.31901	3.2167e-30
SUSD5	-1.3216	5.33802e-37
TDRD9	-1.32242	8.31967e-14
SYT13	-1.32263	4.81302e-14
TMSB15A	-1.32458	2.50077e-23
XK	-1.32539	1.19285e-37
EMID1	-1.32719	3.98196e-20
ADD2	-1.32806	2.22804e-19
SGCD	-1.3288	3.12185e-17
FGF17	-1.33014	9.22669e-26
ABCC11	-1.33149	1.24508e-07
FOXF2	-1.3327	6.90695e-20
LIFR	-1.33378	9.10442e-34
TRPV6	-1.33722	1.5291e-13
BFSP1	-1.33791	8.59904e-49
CORO2B	-1.34091	9.0961e-39
LRFN1	-1.3411	2.29914e-45
ADCY1	-1.34125	5.70328e-33
EEF1A2	-1.34776	2.80687e-09
SLC43A1	-1.34954	5.64502e-36
SORCS1	-1.35086	3.22604e-11
CD27	-1.35436	6.5708e-18
PPM1L	-1.35454	3.40268e-33
EDN2	-1.35987	2.47795e-21
SLC26A9	-1.36362	3.08975e-31
IL22RA1	-1.36555	9.43631e-30
ME1	-1.36569	5.90907e-52
FBXO15	-1.37034	4.33681e-32
SLC16A2	-1.37203	3.47379e-45
MYT1	-1.37445	5.95645e-32
PDE8B	-1.37537	6.71147e-39
MATN2	-1.37949	3.18619e-36
PREX2	-1.38049	2.94455e-26
SGIP1	-1.38192	5.30109e-17
FERMT1	-1.38198	1.0336e-23
CACNA2D2	-1.38278	1.57587e-29
TMEM171	-1.38666	3.08833e-30
CPXM1	-1.38722	8.24779e-16
OR7E91P	-1.38865	5.22817e-21
LRRIQ3	-1.38951	1.00221e-35
C6orf165	-1.39367	2.74895e-48
NPR3	-1.39482	1.16579e-16
PCDP1	-1.39559	2.96721e-34
RCAN2	-1.39974	3.41086e-57
ALDH4A1	-1.40045	3.01915e-40
BEX1	-1.40132	3.74643e-18
CKB	-1.40323	1.2429e-49
WNT11	-1.4037	9.92545e-19
HIST1H4H	-1.4037	2.09515e-36
SLC10A4	-1.40538	1.78916e-26
HFM1	-1.40871	1.912e-26
BAMBI	-1.41362	1.26032e-33
GFAP	-1.4187	2.33981e-20
PDE11A	-1.42192	2.04364e-21
LRP2	-1.42894	9.97989e-31
C16orf71	-1.43326	7.35603e-41
TRIM58	-1.43365	3.70919e-40
VAV3	-1.43466	3.9476e-42
ZSCAN1	-1.43673	7.83155e-42
RET	-1.43701	2.56561e-11
VIPR1	-1.43864	1.16323e-29
KIF5A	-1.43928	1.05879e-10
CETP	-1.44085	2.43571e-28
NOVA1	-1.4487	1.08517e-19
CYP27B1	-1.45024	4.12726e-41
MAT1A	-1.45194	1.13672e-09
SPATA4	-1.45306	1.97714e-31
C3orf55	-1.45448	9.00391e-28
BMX	-1.4556	1.25009e-23
KY	-1.45838	3.36896e-32
NEB	-1.45872	3.69494e-10
FAM3D	-1.46372	4.1071e-28
AOX1	-1.46461	1.05945e-15
EDN3	-1.46717	2.76477e-09
KCNK2	-1.47938	2.04567e-22
IYD	-1.48067	1.44003e-25
UGT8	-1.48119	8.73007e-29
RAP1GAP	-1.48209	1.15402e-35
ANO3	-1.48575	4.90951e-29
CNTNAP3	-1.48628	7.1464e-30
MAP1LC3C	-1.4867	4.68258e-25
OCA2	-1.48953	3.64625e-11
GNMT	-1.49133	5.56416e-35
EFHC2	-1.49202	5.85713e-38
RIMS4	-1.4926	1.29474e-25
CHRNA4	-1.49571	3.12792e-09
PLCH1	-1.50513	6.35449e-33
RBM20	-1.51167	1.34267e-47
FAM124A	-1.51169	6.18096e-46
NRXN2	-1.51507	3.25886e-36
TCF7L1	-1.51638	1.63869e-56
C4orf19	-1.51691	1.75551e-36
TRPM5	-1.5245	2.2235e-23
SRCRB4D	-1.53064	5.57845e-29
EMX2OS	-1.53095	4.45188e-12
KCTD8	-1.536	1.32478e-25
CD300LG	-1.54154	4.36755e-13
KIAA2022	-1.54214	2.05802e-36
C9orf66	-1.54228	1.28309e-47
FA2H	-1.54292	6.71516e-33
BRSK2	-1.54702	4.41485e-26
TNN	-1.55428	1.01756e-17
MAGEL2	-1.56587	2.32873e-23
HSD11B2	-1.56735	7.2295e-34
FAM171B	-1.57493	7.20343e-52
QRFPR	-1.57517	1.30763e-19
TCEAL2	-1.5765	2.04053e-19
WBSCR17	-1.58265	1.24839e-37
GLIS1	-1.58398	1.64022e-19
DUOXA2	-1.58454	2.28225e-43
CECR2	-1.58466	1.61635e-20
DGAT2	-1.59187	8.15334e-38
PLA2G4F	-1.59287	8.1819e-26
GPR61	-1.59324	1.89596e-23
GPAM	-1.59536	5.56237e-62
DUSP15	-1.59904	5.29569e-44
KCNIP3	-1.59975	1.78695e-65
TMEM38A	-1.59988	9.55511e-37
C15orf59	-1.60569	1.55078e-30
FMN2	-1.60593	5.7871e-12
GSTM3	-1.60928	1.14918e-56
FRMPD2	-1.61185	9.39148e-25
DPY19L2	-1.61857	1.04703e-47
PIWIL1	-1.62198	1.10332e-15
SLC27A4	-1.62463	2.1056e-55
SLC2A4	-1.6306	1.14305e-37
TIMP4	-1.63311	5.18848e-31
IP6K3	-1.63497	3.13078e-28
RYR2	-1.63521	1.40875e-21
LRRTM1	-1.63547	6.40739e-11
CYP46A1	-1.63674	1.85173e-55
AR	-1.63755	5.60715e-26
SPINK5	-1.63774	1.58719e-17
OSBPL6	-1.64061	1.06275e-38
COL23A1	-1.64148	4.9127e-33
NUPR1	-1.64211	4.32657e-32
FAM189A1	-1.64227	6.83451e-21
KANK4	-1.64274	2.14572e-15
DIO2	-1.64564	2.18569e-43
FAM181B	-1.6464	3.19344e-33
PLA2G3	-1.64672	1.30109e-19
KRT27	-1.64736	1.25779e-27
MT1E	-1.64886	1.1131e-44
CXXC4	-1.64896	1.16338e-29
SERPINA5	-1.65112	7.05044e-09
NCAM1	-1.65459	5.46059e-27
RBM24	-1.6566	3.15353e-25
AVPR1A	-1.65724	1.92046e-23
SYT9	-1.65809	2.54816e-30
KATNAL2	-1.65973	4.7502e-57
FCGBP	-1.66839	2.75748e-44
GJA3	-1.67256	2.4976e-20
EGF	-1.67396	7.86057e-29
CHRNA7	-1.67402	1.71735e-24
SLC24A3	-1.67781	2.10428e-41
ADM2	-1.6827	3.44413e-36
CA14	-1.6861	2.28293e-47
MDS2	-1.68765	3.34578e-35
TSGA10IP	-1.69096	5.62206e-30
BTBD11	-1.69253	7.08846e-53
CD36	-1.69629	4.1781e-32
FAM155B	-1.70084	1.11193e-30
DDIT4L	-1.70125	1.01841e-27
ITPR1	-1.70303	1.85173e-55
CCDC151	-1.70568	3.23704e-40
ATP2C2	-1.70879	8.23104e-30
SLC44A4	-1.70997	3.99412e-18
C14orf64	-1.71769	1.05585e-49
SDK2	-1.72246	1.82243e-35
RDH12	-1.73575	9.8631e-36
SORBS2	-1.74037	5.87718e-65
ST3GAL6	-1.74338	1.22765e-73
PKNOX2	-1.75239	9.30891e-19
AQP4	-1.75536	2.02315e-31
TSPAN33	-1.7594	1.07734e-52
PLCD4	-1.76105	1.22765e-73
QPRT	-1.76125	1.11241e-37
ECEL1	-1.76323	1.67085e-23
LAMC3	-1.76492	3.65791e-27
LDHD	-1.76764	3.28285e-60
FABP4	-1.76818	2.86163e-16
COL4A6	-1.77106	1.1999e-29
FAM65C	-1.77852	6.62943e-52
NDP	-1.78007	2.86531e-21
CDON	-1.7873	1.92251e-70
ADAM22	-1.79005	3.92278e-34
KIF5C	-1.79201	1.09952e-40
C16orf89	-1.79354	1.28436e-68
ST6GAL1	-1.80228	1.1266e-42
CHL1	-1.80238	1.69716e-15
ARX	-1.80531	1.52433e-12
LIN7A	-1.81108	4.4626e-45
ARHGAP24	-1.81335	1.31919e-71
IQGAP2	-1.81798	9.0622e-59
SLC1A2	-1.826	2.47244e-34
CA12	-1.82681	2.74076e-27
MTUS2	-1.82928	9.18145e-27
RANBP3L	-1.83209	2.04566e-38
PGF	-1.84527	2.22473e-58
VTN	-1.85112	8.50293e-25
GLB1L3	-1.8552	9.11571e-11
HLF	-1.85588	1.86083e-52
ELMO1	-1.85664	1.23094e-65
CLCNKB	-1.86427	1.27073e-35
KHDRBS2	-1.87703	2.10671e-30
SLC26A7	-1.885	6.81092e-36
SULT1A2	-1.89326	3.04678e-81
GPR158	-1.89543	7.06316e-28
FGF11	-1.89867	3.20025e-56
C16orf74	-1.91036	4.32685e-72
CACNB2	-1.91228	4.54168e-67
PPARGC1A	-1.91313	1.11372e-42
GNA14	-1.92022	4.05642e-76
ALK	-1.92073	3.13872e-18
DLG2	-1.92139	1.34351e-42
RADIL	-1.92255	1.32326e-43
MAOB	-1.92538	1.75423e-39
SLC25A15	-1.92894	3.03638e-59
IGDCC3	-1.9385	2.7029e-29
HS6ST3	-1.93897	1.29719e-26
DACT2	-1.93936	1.05161e-15
RAG1	-1.94185	8.57287e-45
C1orf168	-1.94333	3.09402e-18
FHL1	-1.94824	2.9774e-59
ENO3	-1.95114	2.59164e-39
RIMKLA	-1.95234	6.32083e-70
DGKI	-1.96031	1.59378e-34
FOXJ1	-1.96454	9.43098e-22
FAM19A2	-1.96611	1.90467e-28
GDF10	-1.97047	1.56216e-17
UNC5D	-1.97909	1.55012e-20
PGA3	-1.98277	4.88865e-23
CA4	-1.98638	1.49716e-19
MT1M	-1.99171	1.50075e-37
NQO1	-1.99524	1.07481e-60
AGTR1	-2.00104	5.31278e-28
TEKT4	-2.00926	6.6486e-46
LIPC	-2.01104	2.58401e-30
SYNPR	-2.01167	1.36849e-12
NRSN1	-2.02742	3.86154e-19
KIT	-2.03339	2.44744e-39
SOD3	-2.03962	3.31839e-55
AKR7A3	-2.04742	2.82754e-38
SSPO	-2.05284	1.0531e-45
IPCEF1	-2.05676	3.02475e-43
BCO2	-2.05726	1.11826e-66
CACNA2D3	-2.05733	6.69373e-43
COL25A1	-2.05821	1.73828e-38
OGDHL	-2.06849	7.65184e-42
GRIK4	-2.07871	1.03598e-28
SLC26A4	-2.08126	8.62836e-41
DIRAS2	-2.08999	1.51004e-47
TFCP2L1	-2.09841	3.00486e-41
B3GALT2	-2.11836	2.24779e-25
MYH3	-2.13225	2.88267e-46
LRRC39	-2.13477	4.76284e-37
CRABP1	-2.13576	1.0914e-23
CAMP	-2.13883	1.57856e-22
HSPB7	-2.14476	2.54811e-36
UPK3A	-2.14756	1.16046e-17
RNF157	-2.14861	1.18711e-59
FGF12	-2.14908	2.64186e-61
SLITRK5	-2.15491	1.60917e-28
SAMD5	-2.1636	1.19933e-62
CYP17A1	-2.16768	5.25263e-41
HAP1	-2.19457	8.11569e-46
AKR1C3	-2.2021	1.61151e-43
TFF3	-2.2266	8.54141e-20
CKMT2	-2.23699	2.09396e-46
MAPT	-2.23705	6.65495e-58
GPR98	-2.24776	2.15139e-47
PYGM	-2.25413	9.503e-38
DPP6	-2.2938	8.27383e-21
GABRB3	-2.30757	8.36449e-46
ZNF804B	-2.32105	1.22977e-14
KCNAB1	-2.34043	8.70307e-50
SLC29A4	-2.34865	2.82978e-68
PTPRQ	-2.35806	9.02099e-27
CSMD1	-2.37518	1.58384e-25
IGFBPL1	-2.37838	3.11403e-33
KCNK17	-2.39019	3.93767e-39
LMX1B	-2.39158	1.61815e-18
CWH43	-2.3965	3.31658e-29
SCGB2A1	-2.39735	1.38249e-51
HHATL	-2.4087	5.5842e-48
EBF4	-2.41089	6.71458e-79
NOL4	-2.42358	2.00297e-26
PCP4L1	-2.42738	2.48833e-37
PRIMA1	-2.43193	5.64502e-36
ECM1	-2.43542	1.65306e-34
SNAP91	-2.43557	6.35651e-32
SOSTDC1	-2.4379	5.45928e-27
BCHE	-2.46178	6.80111e-28
GSDMC	-2.46629	4.69487e-34
C10orf107	-2.4709	6.44605e-25
CA8	-2.47915	1.79739e-29
CNTN5	-2.49608	1.11084e-27
SH3GL2	-2.51544	5.03265e-29
MIOX	-2.5239	3.09224e-55
C12orf39	-2.53324	1.72767e-31
CACNB4	-2.53419	4.42479e-94
CDH16	-2.53444	1.24177e-26
ASXL3	-2.54715	1.91467e-36
CTNND2	-2.57154	2.13883e-23
TBX22	-2.57342	6.24768e-23
MPPED2	-2.57946	7.25377e-65
SLC4A4	-2.5797	1.37998e-63
LRP1B	-2.59322	4.23648e-26
RGS17	-2.59413	5.29788e-56
NEFL	-2.59463	3.07568e-21
LIPI	-2.60898	6.42075e-09
GCGR	-2.60971	1.8739e-09
SERPIND1	-2.63427	6.83701e-20
GRIN2C	-2.63507	4.80938e-46
EPHA5	-2.64941	4.22557e-22
FAM167A	-2.6515	3.19296e-66
LGI3	-2.65875	8.13288e-81
PKHD1L1	-2.6641	2.39652e-25
SCUBE1	-2.68517	4.30392e-53
TMEM132C	-2.68923	3.74737e-20
IRS4	-2.69557	5.33895e-28
ODAM	-2.71497	2.42348e-11
DEFB1	-2.71649	5.28386e-26
ABCC8	-2.72519	1.75637e-29
FAM163A	-2.73622	6.56564e-33
POPDC3	-2.73901	1.01391e-14
ALDH1L1	-2.74151	2.66159e-36
KIAA1324	-2.75983	4.28573e-45
MSI1	-2.77435	7.27859e-53
WSCD2	-2.77994	1.06302e-33
SLC30A8	-2.78115	6.96652e-16
AQP7	-2.81185	1.40117e-45
MAPK4	-2.83731	1.09931e-54
OTOS	-2.84315	3.08032e-76
SLC5A5	-2.86613	7.98931e-17
TPTE2P1	-2.87561	6.35459e-58
GCK	-2.89168	3.20025e-56
ASTN1	-2.89528	4.50903e-36
ATRNL1	-2.89766	4.20264e-62
NWD1	-2.90187	9.64541e-49
WNT4	-2.91395	6.32083e-70
PART1	-2.95723	1.43291e-18
IGF2	-2.96448	1.13905e-32
STXBP5L	-2.97245	1.1897e-47
NXPH4	-2.99894	4.42663e-55
SLC5A8	-3.0504	7.05849e-37
SH2D6	-3.05652	1.47597e-45
HGD	-3.08592	1.66444e-84
ZNF536	-3.09101	1.2166e-37
CAPSL	-3.09888	2.97494e-59
HCN2	-3.10157	1.69962e-36
MT1F	-3.11299	7.55766e-78
UGT3A2	-3.11784	2.74866e-32
HP	-3.13022	4.87527e-28
SBSN	-3.14699	2.00809e-28
KIF19	-3.21286	4.45744e-55
MRO	-3.21992	1.75127e-66
AKR1C1	-3.22266	3.16911e-52
SEMA3D	-3.28048	2.40954e-42
SFTPC	-3.2946	4.75982e-38
SLC6A17	-3.33313	1.43507e-63
FLRT1	-3.33559	5.2452e-73
KLK4	-3.3424	2.69161e-32
IGF2BP3	-3.39341	1.19933e-62
LINGO2	-3.4214	2.03489e-40
SLC47A2	-3.45062	1.60377e-51
BMP8A	-3.48967	3.33392e-53
GLDC	-3.49601	4.77109e-44
GATA5	-3.49916	1.39689e-25
HHIPL2	-3.51062	2.57584e-35
CLCNKA	-3.56858	4.2458e-81
CADPS	-3.58672	2.25862e-27
TPO	-3.59591	1.95465e-56
MSMP	-3.60247	2.59857e-68
MT3	-3.61103	1.37991e-44
ZMAT4	-3.6196	1.8977e-40
CARTPT	-3.66447	5.86557e-13
PAX1	-3.67295	1.60195e-18
KCNJ1	-3.67501	1.43633e-49
DIO1	-3.68736	5.7004e-53
SELV	-3.72086	2.69589e-52
KIF1A	-3.77491	6.69686e-52
CNTNAP2	-3.79346	3.03607e-63
DHRS2	-3.79928	6.49375e-42
TRPM3	-3.82609	2.0268e-64
NOTUM	-3.83823	1.22865e-25
NPY	-3.84996	3.41652e-14
PLP1	-3.93612	6.18164e-36
KLK1	-3.9365	1.36204e-28
APOA1	-3.93874	7.98396e-64
ENPP3	-4.02768	5.93107e-73
CNTFR	-4.04059	6.02188e-40
SLC5A7	-4.04277	1.68519e-24
FER1L6	-4.3133	1.45125e-33
AKR1C2	-4.31763	6.08573e-63
TRIM50	-4.43127	1.423e-59
MT1G	-4.47967	5.40314e-69
SFRP1	-4.51099	5.34644e-77
SLC14A2	-4.52924	1.53171e-61
NTRK1	-4.54347	5.97923e-31
MT1H	-4.677	1.60847e-55
CUX2	-4.76155	4.24961e-40
SOX3	-4.76537	1.00424e-33
ATP1A3	-4.8121	3.32289e-50
PPP2R2C	-4.85006	1.75127e-66
WIF1	-4.88002	1.68612e-20
IRX6	-4.98598	5.58177e-53
PRRT4	-5.01442	1.1735e-89
HMGCS2	-5.01524	2.29941e-25
ATP12A	-5.25725	1.21067e-27
RAG2	-5.30452	2.51894e-24
PAX2	-5.37516	1.00173e-16
KCNK16	-5.4362	5.50804e-47
GPX2	-5.44105	6.47437e-36
SMR3B	-5.46062	1.43263e-27
CSAG1	-5.52762	1.12234e-33
KIAA1239	-5.73361	4.85974e-27
MMEL1	-5.77385	2.06521e-58
MATN1	-6.04661	4.61336e-68
PVALB	-6.18285	3.55444e-58
BTBD17	-6.24162	9.65197e-53
BCAN	-6.31851	2.85346e-62
COL9A3	-6.3534	2.51151e-91
PPY	-6.768	3.29653e-15
AKR1B10	-7.04261	1.37922e-26
CDX2	-7.25932	3.73552e-17
ARSF	-7.774	1.13038e-30
SERPINB11	-8.44658	7.40522e-21
DPRX	-10.229	1.68006e-28

## Sheet: S6
DE microRNAs between WT and BRAFV600E (log2 fold change >1 or<-1; adj. p-value <0.05)
	log2(fold_change)	adj.p-value
hsa-mir-519a-1	7.86348	2.62e-20
hsa-mir-518f	6.77764	5.95e-14
hsa-mir-526b	6.67763	8.15e-20
hsa-mir-519a-2	6.33604	5.25e-13
hsa-mir-520b	6.32821	1.47e-13
hsa-mir-516b-1	6.30362	3.11e-10
hsa-mir-520a	6.28351	2.64e-15
hsa-mir-520g	6.18087	5.33e-12
hsa-mir-518b	6.06128	5.88e-16
hsa-mir-516a-1	6.04154	5.6e-12
hsa-mir-512-2	6.03729	6.26e-13
hsa-mir-516a-2	6.01207	1.25e-11
hsa-mir-522	5.84255	1.41e-09
hsa-mir-519c	5.80742	7.14e-09
hsa-mir-512-1	5.77335	2.77e-12
hsa-mir-516b-2	5.69105	1.27e-10
hsa-mir-517c	5.68521	4.44e-09
hsa-mir-520h	5.65011	4.22e-09
hsa-mir-518c	5.49938	1.74e-11
hsa-mir-519d	5.45412	3.39e-10
hsa-mir-1323	5.39434	5.43e-10
hsa-mir-525	5.38385	7.59e-12
hsa-mir-518a-2	5.35837	9.6e-10
hsa-mir-518e	5.23151	4.35e-10
hsa-mir-518a-1	5.12331	8.17e-09
hsa-mir-527	5.0785	9.54e-09
hsa-mir-515-2	4.94485	1.59e-08
hsa-mir-515-1	4.94213	5.67e-07
hsa-mir-892a	4.86001	1.99e-28
hsa-mir-520d	4.84429	1.73e-07
hsa-mir-520f	4.83472	6.72e-08
hsa-mir-517a	4.69403	2.59e-08
hsa-mir-517b	4.69189	2.6e-08
hsa-mir-1283-2	4.60605	2.13e-06
hsa-mir-892b	4.44322	1.37e-14
hsa-mir-520c	4.44171	1.45e-06
hsa-mir-523	4.43331	0.000150277
hsa-mir-524	4.40634	4.01e-07
hsa-mir-498	4.3985	5.59e-07
hsa-mir-888	4.28949	5.78e-18
hsa-mir-519b	4.18543	1.95e-05
hsa-mir-521-1	4.09269	3.52e-06
hsa-mir-1283-1	4.05962	2.06e-05
hsa-mir-891b	3.94215	2.25e-18
hsa-mir-520e	3.93298	4.78e-05
hsa-mir-891a	3.83758	2.26e-39
hsa-mir-519e	3.42151	3.2e-05
hsa-mir-372	3.34784	1.03e-22
hsa-mir-7-3	3.33563	9.54e-41
hsa-mir-7-2	3.28843	7.92e-59
hsa-mir-890	3.23784	1.16e-07
hsa-mir-483	3.19198	4.89e-29
hsa-mir-204	3.1815	9.16e-71
hsa-mir-873	2.84828	1.74e-30
hsa-mir-876	2.82382	3.28e-31
hsa-mir-521-2	2.80935	6.19e-05
hsa-mir-518d	2.80278	9.75e-07
hsa-mir-1179	2.79161	9.41e-52
hsa-mir-371	2.58673	8.81e-06
hsa-mir-184	2.52956	7.12e-18
hsa-mir-373	1.94442	4.61e-05
hsa-mir-301b	1.93451	5.79e-39
hsa-mir-577	1.78948	1.58e-35
hsa-mir-548y	1.63413	4.08e-06
hsa-mir-345	1.59636	7.56e-48
hsa-mir-130b	1.54714	4.66e-47
hsa-mir-526a-1	1.51145	0.000808612
hsa-mir-488	1.45102	2.88e-06
hsa-mir-1911	1.37735	4.24e-06
hsa-mir-3074	1.33475	2.26e-42
hsa-mir-676	1.33027	3.13e-26
hsa-mir-885	1.32094	8.46e-07
hsa-mir-1298	1.2036	6.13e-05
hsa-mir-670	1.18017	2.76e-06
hsa-mir-552	1.15758	2.33e-09
hsa-mir-874	1.14892	2.75e-25
hsa-mir-3117	1.14053	4.09e-11
hsa-mir-105-2	1.13317	0.000940578
hsa-mir-3664	1.09743	6.99e-10
hsa-mir-1251	1.07405	3.43e-22
hsa-mir-1910	1.07104	3.09e-07
hsa-mir-2114	1.03835	1.29e-09
hsa-mir-196b	1.03097	4.38e-11
hsa-mir-1275	1.02615	1.35e-09
hsa-mir-20b	1.01581	7.68e-19
hsa-mir-767	1.01371	0.00127812
hsa-mir-605	1.00786	4.34e-17
hsa-mir-514b	-1.07096	1.4e-07
hsa-mir-133a-2	-1.2105	3.17e-09
hsa-mir-146b	-1.21376	2.52e-14
hsa-mir-934	-1.22313	3.29e-08
hsa-mir-133b	-1.24801	1.41e-12
hsa-mir-208b	-1.3346	0.004004
hsa-mir-206	-3.56443	6.65e-18

## Sheet: S7
Common DE lncRNAs between paired Normal x PTC (log2 fold change >1 or<-1; adj. p-value <1x10 E-7) and WT x BRAFV600E (log2 fold change >1 or<-1; adj. p-value <1x10 E-4)
N x T					WT X BRAFV600E
	log2(fold_change)	adj.p.value				log2(fold_change)	adj.p.value
ENSG00000214797.3	7.015	6.38636e-09			ENSG00000214797.3	5.19404	4.91847e-12
ENSG00000273132.1	5.49923	4.16751e-10			ENSG00000273132.1	1.69773	3.69959e-12
ENSG00000230918.1	5.49451	1.16598e-10			ENSG00000230918.1	1.36697	3.8876e-05
ENSG00000260328.1	5.39109	4.27433e-08			ENSG00000260328.1	4.04886	2.25751e-16
ENSG00000256268.1	5.12879	2.27002e-14			ENSG00000256268.1	1.00437	4.51677e-13
ENSG00000272482.1	4.32893	9.74554e-10			ENSG00000272482.1	3.50527	5.96349e-25
ENSG00000135253.9	3.73473	9.99062e-08			ENSG00000135253.9	2.74696	2.47065e-15
ENSG00000237525.2	3.65636	1.62442e-11			ENSG00000237525.2	2.45928	2.00384e-24
ENSG00000227076.1	3.41642	4.86005e-11			ENSG00000227076.1	1.56818	1.67301e-21
ENSG00000237187.4	2.8995	3.08997e-08			ENSG00000237187.4	2.33483	6.47637e-20
ENSG00000253616.1	2.79613	5.62805e-11			ENSG00000253616.1	1.09288	4.52571e-10
ENSG00000232259.1	2.76662	3.45496e-09			ENSG00000232259.1	1.82489	1.08205e-20
ENSG00000270607.1	2.50348	9.13016e-09			ENSG00000270607.1	2.18308	5.7923e-26
ENSG00000232973.7	2.19143	1.29925e-09			ENSG00000232973.7	1.35074	3.4778e-16
ENSG00000263718.2	2.06413	2.17147e-09			ENSG00000263718.2	1.00467	5.18613e-13
ENSG00000245571.2	1.19115	7.13921e-09			ENSG00000245571.2	1.30362	2.37212e-36
ENSG00000240875.1	-1.20333	1.12677e-09			ENSG00000240875.1	-1.17846	3.81002e-29
ENSG00000204860.4	-1.20748	2.40506e-11			ENSG00000204860.4	-1.2345	3.06803e-31
ENSG00000258999.1	-1.28149	1.81913e-12			ENSG00000258999.1	-1.02055	9.65857e-21
ENSG00000268416.1	-1.28346	1.59566e-09			ENSG00000268416.1	-1.0121	3.15128e-14
ENSG00000241313.2	-1.36261	1.01525e-11			ENSG00000241313.2	-1.12394	1.81402e-27
ENSG00000247193.2	-1.52556	6.05478e-09			ENSG00000247193.2	-1.06061	5.52651e-18
ENSG00000231769.2	-1.55202	3.19843e-11			ENSG00000231769.2	-1.2061	2.07761e-25
ENSG00000177133.6	-1.58929	2.13249e-10			ENSG00000177133.6	-1.28999	8.12122e-15
ENSG00000255234.1	-1.60954	3.55176e-08			ENSG00000255234.1	-1.06238	2.25751e-16
ENSG00000237605.1	-1.61608	4.12531e-09			ENSG00000237605.1	-1.06782	1.72385e-16
ENSG00000267296.2	-1.65596	1.40232e-08			ENSG00000267296.2	-1.48459	1.70668e-23
ENSG00000272473.1	-1.66028	4.96457e-08			ENSG00000272473.1	-1.13421	1.7374e-08
ENSG00000261420.1	-1.70893	3.68668e-09			ENSG00000261420.1	-1.02042	6.04847e-09
ENSG00000215483.4	-1.75216	4.12531e-09			ENSG00000215483.4	-1.0286	5.91237e-12
ENSG00000255458.1	-1.75268	4.2086e-12			ENSG00000255458.1	-1.40714	1.60659e-24
ENSG00000233718.1	-1.76416	1.90121e-09			ENSG00000233718.1	-1.34717	3.51538e-11
ENSG00000262185.1	-1.87139	8.18338e-09			ENSG00000262185.1	-1.17051	8.69611e-17
ENSG00000239219.2	-1.91109	1.02653e-09			ENSG00000239219.2	-1.15679	1.54461e-18
ENSG00000264672.1	-1.91916	1.99072e-11			ENSG00000264672.1	-1.14255	6.80266e-14
ENSG00000231107.1	-1.95947	3.39729e-14			ENSG00000231107.1	-1.13029	7.91297e-17
ENSG00000267130.1	-1.96307	7.67342e-10			ENSG00000267130.1	-1.75962	1.57924e-20
ENSG00000257002.1	-1.99018	5.19516e-10			ENSG00000257002.1	-1.53013	1.29886e-12
ENSG00000238280.1	-1.99983	8.50826e-09			ENSG00000238280.1	-1.0768	1.34934e-10
ENSG00000254664.1	-2.01861	1.66282e-09			ENSG00000254664.1	-1.1902	1.40894e-11
ENSG00000179935.5	-2.0543	2.83958e-11			ENSG00000179935.5	-1.22676	7.35511e-12
ENSG00000225655.1	-2.12166	3.29227e-08			ENSG00000225655.1	-1.12695	3.4523e-05
ENSG00000254343.2	-2.13013	5.78893e-14			ENSG00000254343.2	-1.03148	5.15757e-16
ENSG00000270361.1	-2.16427	7.06594e-09			ENSG00000270361.1	-1.31261	2.10127e-18
ENSG00000261379.1	-2.18965	4.96193e-08			ENSG00000261379.1	-1.37544	5.83343e-12
ENSG00000246394.3	-2.19382	6.17584e-09			ENSG00000246394.3	-1.06813	9.67907e-11
ENSG00000235142.3	-2.2125	1.92126e-15			ENSG00000235142.3	-1.56484	6.20064e-22
ENSG00000224885.1	-2.22778	2.32997e-11			ENSG00000224885.1	-1.19454	6.5059e-17
ENSG00000224717.1	-2.23865	7.54706e-09			ENSG00000224717.1	-1.28467	1.47896e-08
ENSG00000272902.1	-2.25625	7.37325e-16			ENSG00000272902.1	-1.24313	8.26446e-24
ENSG00000254278.1	-2.26257	2.81607e-08			ENSG00000254278.1	-1.13938	8.5904e-05
ENSG00000272622.1	-2.33351	8.47424e-15			ENSG00000272622.1	-1.77946	9.09306e-26
ENSG00000266927.2	-2.33408	5.19998e-08			ENSG00000266927.2	-1.18386	3.81948e-06
ENSG00000231249.1	-2.38331	3.40509e-10			ENSG00000231249.1	-2.27456	1.70668e-23
ENSG00000271086.1	-2.42465	3.95763e-11			ENSG00000271086.1	-1.66935	2.02183e-15
ENSG00000267128.1	-2.42538	1.51941e-08			ENSG00000267128.1	-2.14503	2.61158e-18
ENSG00000237281.1	-2.48907	4.74497e-10			ENSG00000237281.1	-1.03571	1.94407e-09
ENSG00000230102.3	-2.50162	7.34436e-13			ENSG00000230102.3	-1.29127	1.42763e-16
ENSG00000266456.1	-2.66656	3.60088e-11			ENSG00000266456.1	-1.10545	7.72969e-08
ENSG00000249867.1	-2.68186	1.78202e-09			ENSG00000249867.1	-1.41526	6.11787e-07
ENSG00000258553.1	-2.71773	4.59301e-12			ENSG00000258553.1	-1.10299	3.97303e-06
ENSG00000225778.1	-2.73033	4.64135e-08			ENSG00000225778.1	-1.00894	1.8721e-05
ENSG00000233110.1	-2.75454	7.09147e-11			ENSG00000233110.1	-1.72703	6.99872e-17
ENSG00000261693.1	-2.75972	1.71501e-10			ENSG00000261693.1	-1.45805	3.43654e-15
ENSG00000237863.2	-2.78278	3.30282e-11			ENSG00000237863.2	-1.05765	7.8138e-11
ENSG00000259884.1	-2.803	2.46278e-08			ENSG00000259884.1	-1.05209	3.55225e-06
ENSG00000229137.2	-2.81732	3.29197e-15			ENSG00000229137.2	-1.29104	5.35891e-11
ENSG00000234899.5	-2.86939	4.38031e-09			ENSG00000234899.5	-1.28692	5.75088e-11
ENSG00000226101.1	-2.89102	6.36798e-08			ENSG00000226101.1	-1.46563	9.63853e-12
ENSG00000248810.1	-2.90951	3.45248e-12			ENSG00000248810.1	-1.02041	1.10573e-07
ENSG00000234928.1	-2.9475	1.90204e-08			ENSG00000234928.1	-1.64933	1.2525e-05
ENSG00000227726.1	-2.95873	2.66387e-10			ENSG00000227726.1	-1.04606	1.90503e-05
ENSG00000235584.2	-2.99894	8.00151e-10			ENSG00000235584.2	-1.70253	4.29761e-15
ENSG00000259242.2	-3.01114	3.06103e-12			ENSG00000259242.2	-1.52344	5.42956e-10
ENSG00000259910.1	-3.02854	1.93841e-09			ENSG00000259910.1	-1.99379	6.24169e-09
ENSG00000239774.1	-3.04152	3.09689e-09			ENSG00000239774.1	-1.46548	4.00405e-10
ENSG00000241933.1	-3.21914	1.2759e-08			ENSG00000241933.1	-1.63079	2.3881e-07
ENSG00000250101.1	-3.3142	2.09902e-11			ENSG00000250101.1	-1.70983	2.8764e-13
ENSG00000267268.1	-3.31512	1.17081e-08			ENSG00000267268.1	-1.55901	5.91246e-07
ENSG00000253130.1	-3.34264	2.70729e-09			ENSG00000253130.1	-1.16273	1.11512e-06
ENSG00000249487.2	-3.35622	1.16362e-10			ENSG00000249487.2	-2.88591	4.83038e-23
ENSG00000267732.1	-3.48457	8.11935e-11			ENSG00000267732.1	-1.3496	1.25905e-05
ENSG00000267034.1	-3.51395	9.69526e-13			ENSG00000267034.1	-1.64342	2.54326e-13
ENSG00000272904.1	-3.52838	1.65875e-12			ENSG00000272904.1	-1.30629	2.99284e-08
ENSG00000256542.1	-3.56707	5.59298e-16			ENSG00000256542.1	-1.30214	1.84421e-07
ENSG00000232680.2	-3.58033	6.77423e-10			ENSG00000232680.2	-1.85059	6.18708e-11
ENSG00000256943.1	-3.70588	2.81793e-15			ENSG00000256943.1	-1.60742	4.7425e-08
ENSG00000233214.1	-3.89187	1.92867e-08			ENSG00000233214.1	-2.04791	2.8199e-11
ENSG00000233705.2	-3.8985	3.83131e-10			ENSG00000233705.2	-3.29578	1.03066e-22
ENSG00000228750.1	-3.90146	3.48309e-12			ENSG00000228750.1	-1.92396	9.15991e-14
ENSG00000228031.2	-3.90454	9.18741e-10			ENSG00000228031.2	-2.41271	1.7961e-10
ENSG00000225913.2	-3.92565	5.59298e-16			ENSG00000225913.2	-1.56013	1.39717e-05
ENSG00000230461.4	-3.93758	2.14763e-08			ENSG00000230461.4	-2.58506	7.43796e-19
ENSG00000259942.1	-3.97119	3.53632e-08			ENSG00000259942.1	-1.15257	2.21142e-06
ENSG00000255020.1	-4.08214	3.08851e-10			ENSG00000255020.1	-3.67098	1.69636e-19
ENSG00000206129.3	-4.17893	7.34436e-13			ENSG00000206129.3	-1.65258	4.4091e-05
ENSG00000225611.1	-4.40733	1.20225e-11			ENSG00000225611.1	-1.30211	1.44282e-05
ENSG00000258675.1	-4.51715	2.12435e-15			ENSG00000258675.1	-1.08161	2.51618e-06
ENSG00000247416.2	-4.55117	6.89177e-13			ENSG00000247416.2	-2.40925	1.089e-16
ENSG00000235070.3	-4.97201	2.28236e-12			ENSG00000235070.3	-3.01085	1.10367e-15
ENSG00000260412.1	-6.33982	7.10979e-09			ENSG00000260412.1	-3.77327	2.5855e-08
ENSG00000254489.1	-6.37067	7.97957e-15			ENSG00000254489.1	-3.27419	8.32933e-11
ENSG00000261185.1	-6.42912	1.13473e-10			ENSG00000261185.1	-2.81622	3.55219e-06

## Sheet: S8
Indirectly validated mRNAs of the DE lncRNA between Normal X Tumor (log2 fold change >3 or <-3; adj. p-value <1x10-7)		mRNAs p <0.05
	log2(fold_change)	adj.p-value
DMBX1	9.03743	2.26728e-38
SLC18A3	8.59182	1.80495e-18
KLK6	7.77853	3.0606e-20
TMPRSS6	7.70273	4.87523e-49
GABRB2	7.43384	1.0058e-73
FUT9	7.39731	1.13881e-18
GAP43	7.35283	4.07189e-34
VTCN1	7.2299	2.17816e-29
ADCY8	7.08061	8.62095e-16
LHX2	7.03351	7.27899e-14
SLC6A20	7.01072	5.10112e-33
GRM4	6.95695	1.29384e-48
SFTPA2	6.88206	5.0614e-26
TMPRSS4	6.81589	1.30465e-46
KLK10	6.73632	1.04733e-53
REN	6.52435	6.09577e-38
SYT12	6.48459	1.178e-37
PNPLA5	6.43843	6.86295e-19
FUT3	6.43014	9.85064e-31
VGLL1	6.39906	4.57591e-25
MUC21	6.37954	3.05766e-21
SYTL5	6.29694	6.32451e-53
HMGA2	6.24274	1.42007e-48
COL11A1	6.2418	6.45481e-22
FAM178B	6.16174	1.58703e-49
B3GNT3	6.12116	1.27514e-43
PSG1	6.08641	4.24311e-23
ELFN2	6.07865	2.95893e-30
GPR115	6.04611	6.13309e-27
LIPH	6.01327	5.6289e-44
FN1	5.98829	3.58083e-56
KRT15	5.9845	8.89419e-50
PRMT8	5.94159	1.36346e-28
PSG8	5.92215	1.25677e-11
STRA6	5.85374	9.89686e-60
SIGLEC6	5.71923	1.42083e-16
SLIT1	5.69206	2.80506e-40
PRR15	5.66288	1.68876e-49
ZCCHC16	5.61518	4.8519e-33
ABCC11	5.60925	8.52002e-29
PPP1R1B	5.56369	1.29208e-42
HPCAL4	5.55223	9.24367e-49
ZNF560	5.55047	1.95347e-24
CACNG4	5.50944	1.72698e-38
C19orf59	5.46091	3.97828e-23
CEACAM6	5.43073	2.56287e-21
TRPC5	5.41995	1.51118e-19
BCAN	5.36074	3.16079e-15
SLC34A2	5.30055	2.64532e-52
RXRG	5.28318	7.72715e-44
CLDN16	5.24938	6.547e-35
KCNQ3	5.17138	7.24261e-63
CYP2W1	5.08284	8.17351e-21
RASGRF1	5.0587	5.00171e-39
KLK12	5.05583	3.06046e-10
HCN4	5.00913	3.99245e-54
GLDN	4.98284	1.03113e-33
CAPN8	4.96763	6.258e-25
SOX11	4.93277	1.51885e-20
SFTPB	4.90469	1.23767e-30
IGSF1	4.80541	5.86053e-46
CD1A	4.76209	3.77339e-20
CPNE4	4.70071	1.57993e-18
DPP4	4.67918	9.73058e-57
VGF	4.64676	2.14179e-11
ASPHD1	4.63349	8.47829e-31
DUSP13	4.62048	3.98284e-16
KRT17	4.58985	6.45964e-20
CITED1	4.5675	6.9071e-44
CDH4	4.55761	1.22548e-22
LRP4	4.54496	1.9763e-68
ADAMTS14	4.4328	4.65711e-30
SLC6A14	4.40745	4.88648e-19
OPCML	4.40243	3.81062e-23
MEGF11	4.3966	1.02594e-15
SHISA6	4.35735	1.13482e-24
DSC3	4.34719	2.267e-18
LAMB3	4.33379	1.43479e-52
SLC30A3	4.28862	1.33752e-22
OLAH	4.25817	3.95785e-32
RNF183	4.23817	6.51807e-35
EPHA10	4.22792	3.15278e-45
GJB4	4.21942	1.62658e-22
TMEM132D	4.19029	2.2061e-39
FIBCD1	4.17311	1.57344e-11
C1orf106	4.15049	4.01999e-36
LY6G6C	4.13766	1.1768e-28
FOXI2	4.13594	4.32342e-20
LRRK2	4.07914	1.5013e-59
CDH3	4.02663	2.66659e-59
KCNJ2	4.0001	4.84748e-64
FSTL4	3.99631	3.74364e-31
CXCL17	3.95361	2.60116e-21
SPOCD1	3.95098	5.53715e-37
GDF6	3.91537	6.44384e-13
TMEM130	3.8873	3.62236e-30
ALK	3.87915	1.19752e-44
TACSTD2	3.85602	4.99035e-32
PDE4C	3.85044	4.84452e-42
SPTBN2	3.83691	1.63026e-55
SEZ6L2	3.81719	8.10433e-40
RAET1E	3.75368	2.4242e-39
SLC27A6	3.75341	3.31727e-22
UGT3A2	3.73478	1.46693e-16
TMEM59L	3.72367	3.69573e-22
GREB1	3.69717	1.83706e-22
AHNAK2	3.69176	1.02069e-46
COL7A1	3.69021	8.30382e-22
HES2	3.63805	3.0036e-20
ETV4	3.6111	6.13226e-56
LRG1	3.60984	2.29582e-53
SSTR3	3.6083	1.12336e-13
ATP10B	3.56381	9.96123e-20
XIRP1	3.56361	1.84509e-09
CELF4	3.56356	7.65254e-58
CCL17	3.50716	6.31449e-14
LPAR5	3.46589	1.17472e-57
MMP16	3.45449	2.69351e-34
SRCIN1	3.45016	2.25458e-66
PDZRN4	3.44227	9.52041e-18
MGAT3	3.43467	6.5647e-39
CLDN2	3.41675	5.12412e-26
C1orf170	3.41419	2.28837e-43
PDLIM4	3.36557	2.30646e-45
WNT10A	3.3587	6.84011e-22
NOX4	3.33298	6.03073e-49
ITGA2	3.3278	9.43002e-52
CAMK2N1	3.30499	1.45588e-49
SYN1	3.30142	1.38064e-41
ALOX5	3.28912	1.9746e-21
COL19A1	3.28796	2.38845e-09
SFTA1P	3.27702	2.10616e-12
CCNA1	3.2694	5.04709e-25
CDH6	3.25465	1.00952e-53
C10orf55	3.22023	2.94782e-38
FAM19A2	3.19949	1.98233e-27
CTXN1	3.18038	1.88485e-50
DMBT1	3.16987	5.89911e-10
MEG3	3.16727	2.85837e-11
C1orf173	3.16504	1.62319e-09
TIAM1	3.1639	2.56831e-44
POSTN	3.16189	1.94247e-23
PLCD3	3.14792	8.14804e-65
KCP	3.1454	3.50216e-42
APLN	3.12252	1.25234e-28
SDK1	3.10481	5.12271e-31
RAET1G	3.09872	1.02479e-36
TRIM36	3.09269	1.03708e-26
DTX4	3.08365	3.9321e-50
CDH2	3.04821	5.89166e-22
PRND	2.99945	1.35839e-13
GSDMA	2.99718	7.67849e-21
CYSLTR2	2.99637	1.14676e-21
PCSK2	2.98438	1.92769e-13
SPOCK1	2.95518	8.80957e-33
GPR37	2.94709	5.21532e-18
ALDH1A3	2.9393	2.37638e-26
UNC5CL	2.93412	6.65384e-51
MDFI	2.92186	1.17429e-40
GGT6	2.91777	2.09149e-21
RASD2	2.91266	6.30216e-48
PLAU	2.90732	1.01866e-31
SHROOM4	2.90099	6.30562e-65
RYR1	2.89139	9.56085e-50
TMEM184A	2.88817	4.66671e-44
TRIM54	2.85824	5.51451e-28
ADAM12	2.85362	1.26851e-18
NRK	2.84751	4.73362e-16
AMIGO2	2.8223	1.01391e-56
MAMLD1	2.80798	9.1679e-54
GABRD	2.80324	4.43658e-27
STK32A	2.7987	2.91918e-41
CD70	2.79741	7.25396e-09
HRH1	2.79692	2.60558e-51
TMEM100	2.78603	2.96993e-26
ICAM4	2.76592	9.55685e-30
ADAMTS9	2.74516	2.53171e-42
HCG22	2.73022	2.01164e-18
ULBP2	2.72113	9.98115e-47
F2RL2	2.72086	1.13139e-17
ASTN1	2.72003	7.85723e-10
EPHX3	2.71048	1.2016e-32
NOD1	2.69462	1.26579e-47
ENTPD8	2.69117	1.20046e-28
NTRK3	2.68748	7.14138e-23
HRK	2.68687	3.62029e-13
KLK5	2.68464	5.45473e-08
ESM1	2.67328	3.26482e-23
ACBD7	2.67189	1.71417e-34
TGFA	2.66444	3.87595e-76
TP63	2.65513	9.52136e-20
MRC2	2.65201	1.04756e-39
ARSI	2.64959	5.78742e-14
GABBR2	2.64932	4.20176e-29
BMPER	2.64405	1.05118e-15
RUNX1	2.62989	5.72059e-33
ENTPD1	2.62637	1.25162e-66
FAM111B	2.61939	1.63742e-21
ABCC3	2.60692	6.12915e-41
QRFPR	2.60279	1.47607e-12
DHRS2	2.5968	2.21212e-06
DKK1	2.58653	4.83415e-12
ALDH3B1	2.57797	8.25452e-57
CACNA1E	2.57645	5.64095e-09
KIAA1199	2.56748	7.58445e-15
KRT27	2.56596	8.44325e-15
UBE2QL1	2.56005	1.88413e-42
SPOCK2	2.54862	7.18205e-20
YPEL4	2.54085	9.22232e-35
MYOM3	2.52742	8.33388e-17
ADORA1	2.51324	2.9597e-56
NOX5	2.51302	7.81671e-11
PTPRE	2.50384	1.55552e-42
NAT8L	2.50196	9.77677e-24
S100A5	2.5007	1.86708e-32
LAD1	2.49882	5.48934e-54
CA12	2.49474	2.46546e-13
MUC4	2.46918	7.7723e-13
MTMR11	2.45895	5.73028e-55
GLRB	2.45767	1.8498e-42
TUBB3	2.43627	3.86521e-23
MUC1	2.42697	5.79771e-22
DLX5	2.41838	3.21481e-14
B3GNT7	2.41196	4.85842e-52
CFI	2.40411	2.02282e-42
SLC9A5	2.3996	1.12955e-44
NPC2	2.39956	6.68109e-65
S100A2	2.39105	2.17605e-18
MEX3A	2.38479	1.1147e-27
ELF3	2.38434	8.18768e-25
S100B	2.37538	3.21062e-14
PCDHGC5	2.36864	2.81041e-12
MFAP2	2.36652	1.33395e-28
SDC4	2.35395	4.10931e-47
KRT80	2.35362	2.29786e-19
GPRIN1	2.34995	8.48823e-35
COL1A1	2.34093	6.94415e-13
GFAP	2.33502	2.57066e-14
RIN1	2.32626	1.31143e-51
PHYHIP	2.31908	3.33139e-36
PLAG1	2.31661	1.3222e-36
GRB7	2.3108	3.78808e-45
IL17RD	2.29904	7.70388e-40
FRMPD2	2.29847	2.20154e-13
SLC38A11	2.29293	5.68129e-15
RIMS2	2.28357	5.32245e-14
CHST2	2.28194	6.1774e-39
FAM19A5	2.27702	2.68604e-26
SRPX2	2.2745	5.6677e-17
KRT13	2.26427	4.62027e-07
CLDN9	2.261	1.56122e-14
IER5L	2.26072	6.411e-32
HEY2	2.25138	5.15954e-37
PCDHAC2	2.2462	2.13454e-19
RSPO4	2.20808	1.0749e-17
C10orf67	2.19914	1.0581e-23
DMD	2.19536	1.96978e-22
TRIM46	2.19483	4.22573e-21
C9orf169	2.19006	3.32856e-24
CTSC	2.18818	4.75629e-33
LYPD1	2.18527	2.16136e-16
NUDT11	2.18417	1.47343e-16
C19orf26	2.18342	2.23237e-22
RHOV	2.17632	1.9527e-19
TPRG1	2.1629	2.13681e-18
GOLGA7B	2.16076	1.21246e-16
GRIA3	2.14886	1.62251e-05
PKP2	2.14545	4.67644e-13
MACROD2	2.13445	5.68802e-26
ST8SIA2	2.12126	1.56916e-16
KLK1	2.11357	0.000253197
CHST6	2.09711	2.25071e-22
DUSP4	2.08699	1.16627e-19
INMT	2.06418	1.07968e-11
CORO2A	2.0493	1.63911e-44
GPT	2.04032	2.81358e-21
HLA-G	2.03783	1.23262e-10
BBC3	2.03466	2.07929e-52
SHC4	2.03231	2.80137e-19
CRABP2	2.03117	3.29893e-23
PPM1N	2.02289	1.58394e-15
CPT1C	2.02107	9.58772e-19
SAMD11	2.0208	1.3003e-18
SLMO1	2.01295	7.79155e-45
NR1D1	2.01039	1.03914e-17
PAX9	2.00678	1.98047e-13
POU2F3	1.99582	2.46266e-33
P2RY6	1.9853	1.47111e-20
CLIP3	1.98224	3.88116e-25
FAM155A	1.97866	1.42271e-14
ULBP1	1.97526	7.78028e-19
MACC1	1.96858	6.90069e-24
TPD52L1	1.96783	8.05274e-53
LONRF2	1.96771	3.58114e-18
ZMAT3	1.96659	1.36187e-35
B3GNT8	1.96596	6.01361e-42
B3GAT1	1.95421	1.46502e-27
EMILIN2	1.95402	2.25516e-44
DCLK3	1.95342	2.60259e-15
ERP27	1.94812	2.83601e-16
GNLY	1.94507	2.74567e-10
SLC22A4	1.93978	2.25259e-38
IL18R1	1.9352	1.58612e-14
NRP2	1.93134	2.00041e-31
PELI1	1.93021	8.19646e-21
ARMCX3	1.9248	1.56782e-27
SEMA3E	1.92224	3.06267e-11
IQSEC3	1.91818	4.47066e-11
AFF2	1.91594	2.04726e-13
C1orf226	1.91334	1.22157e-35
TGM2	1.89782	7.54759e-18
PRLR	1.89118	2.31601e-07
PSD3	1.88438	5.58657e-36
SOX4	1.88336	2.34751e-31
MFGE8	1.87491	3.97714e-34
MARCO	1.87057	1.50432e-05
MYEF2	1.86929	3.02017e-42
GATA5	1.86702	0.000288378
CDH11	1.86696	2.40098e-12
TMEM108	1.86585	2.09346e-20
TGM1	1.86467	4.48586e-18
PDZD7	1.85517	5.2067e-22
ADRA2C	1.85472	1.42678e-14
PSD	1.85396	4.89427e-23
TYRO3	1.84933	5.17126e-36
HAGHL	1.84355	5.83184e-12
PLXNA4	1.842	1.10843e-12
MFSD4	1.84073	9.35921e-27
TAGLN3	1.83765	6.29448e-07
CDC42EP3	1.8324	1.4129e-28
C16orf45	1.82129	7.73059e-35
PODNL1	1.82112	2.67094e-10
MLXIPL	1.81903	2.0336e-17
TGFBR1	1.81875	1.19539e-38
PERP	1.81724	2.07412e-39
RAB27A	1.81462	3.29305e-47
ADRA1B	1.81335	2.94654e-21
SULT2B1	1.80775	3.35506e-14
GPR162	1.80234	2.54631e-27
PDE9A	1.79869	5.56967e-37
STX1B	1.7971	7.319e-24
TSC22D1	1.79256	9.52527e-26
PDE1C	1.78546	6.64488e-13
SYT2	1.78441	9.0924e-13
KLC3	1.78334	5.54322e-22
KRT78	1.78045	0.000261066
ERBB3	1.78007	1.3745e-24
SYTL1	1.77882	6.55814e-39
RAPGEF5	1.77871	6.75809e-41
C8orf47	1.77339	1.82466e-12
TNFRSF21	1.77076	3.51187e-23
CCND1	1.76312	1.41492e-51
SNX25	1.76118	1.62852e-34
ETV5	1.75709	1.13992e-40
HLA-DQB2	1.75216	3.85976e-07
FBLL1	1.74857	6.55546e-08
S100A1	1.74474	7.21326e-27
SLC26A8	1.73934	7.68574e-09
ACTN2	1.73902	0.00813047
NOS1AP	1.70803	7.43983e-16
RNF39	1.70518	9.80429e-15
COL5A1	1.70144	4.38593e-11
ITGB4	1.69755	1.06592e-20
EDA2R	1.69577	6.00474e-35
ARNTL2	1.69222	4.35283e-09
LZTS1	1.691	9.91264e-25
DPP10	1.69016	0.000902364
XPR1	1.68844	2.9597e-56
PPAP2C	1.68309	7.17697e-15
PHLDA3	1.67633	1.28406e-42
TNC	1.67454	8.95809e-08
PCDHB2	1.67065	4.20215e-14
TNNI1	1.66782	3.73127e-08
EDIL3	1.66267	9.00304e-13
ST8SIA4	1.66137	3.80523e-15
UNC5B	1.65485	1.51036e-30
PMAIP1	1.65366	2.10895e-10
ELFN1	1.65265	8.54108e-24
CCL18	1.6496	2.22124e-05
BCAT1	1.64909	1.34446e-11
NTNG2	1.64848	1.63449e-09
BHLHE40	1.64811	5.16151e-16
CNTNAP2	1.64525	0.000594854
B4GALNT3	1.64434	7.02052e-13
ENC1	1.6424	1.40718e-25
CHGB	1.64057	4.20954e-06
DHRS3	1.63724	2.36098e-33
PAQR6	1.637	5.62634e-28
FGFBP1	1.63597	3.32959e-06
2016-09-03	1.63568	2.53138e-15
SRL	1.63176	2.87608e-18
TNFSF15	1.63085	1.43991e-11
TNFSF4	1.62749	4.72184e-13
B4GALT6	1.62542	2.38737e-26
TMEM105	1.61832	4.64316e-10
MST1R	1.61643	8.19034e-25
CREB5	1.6142	1.82441e-13
SLC30A8	1.61141	0.0083801
MANEAL	1.6113	4.88574e-34
SLCO1C1	1.61088	2.06515e-11
PLXDC1	1.60964	1.58691e-18
CLEC5A	1.60912	7.27614e-15
ABCG4	1.60788	2.37602e-14
IL1RN	1.60387	2.9117e-10
INHBB	1.60232	4.96166e-18
TMEM117	1.60221	1.27493e-41
ANXA1	1.59801	2.56382e-17
PAX2	1.59663	0.0355669
PPBP	1.59423	0.000661691
SERINC2	1.59356	9.60589e-42
S100A11	1.59185	1.8452e-33
HPSE	1.59154	8.49422e-15
KLHL30	1.59126	5.34237e-11
FUT2	1.58698	5.2742e-22
PALM	1.5848	4.28875e-21
CDC42EP5	1.58452	3.00517e-24
PXDN	1.57951	1.79999e-25
DGCR5	1.57712	3.12647e-08
FAT2	1.57422	3.73991e-11
ATP11A	1.57344	3.31582e-21
LOX	1.56959	2.77399e-10
DDB2	1.56606	4.9798e-49
ELOVL4	1.56098	4.79547e-24
IL23A	1.5583	1.50678e-13
RLN2	1.55787	4.79333e-12
KCNV1	1.55503	7.05302e-17
GPR84	1.55415	1.17072e-11
SPON1	1.55101	1.98275e-06
TTC39B	1.54172	5.26419e-21
CCNE2	1.53756	7.01561e-27
HDAC9	1.53273	2.55385e-13
COL8A2	1.52643	7.719e-15
RHBDL2	1.52427	2.88091e-25
RCOR2	1.52287	7.5983e-10
C1orf116	1.51701	3.55358e-14
TMEM154	1.51239	8.26993e-13
ESR1	1.51067	1.5187e-07
OSCAR	1.50227	6.77388e-12
F2R	1.49543	1.04233e-29
PLP1	1.49447	0.00169243
SCD	1.49156	2.34456e-11
ARHGAP19	1.48507	6.48e-23
CBX2	1.47813	1.61155e-30
TGFB2	1.47722	6.21741e-14
NGFR	1.47439	1.46181e-08
SIPA1L2	1.47117	1.4592e-33
TMEM173	1.46927	4.70835e-24
PHEX	1.45756	0.000869062
MICALCL	1.45524	2.8622e-09
SCN8A	1.45393	1.20821e-08
RIMBP2	1.45324	1.67338e-10
MLLT11	1.45118	3.71132e-22
SH3TC2	1.4463	1.14647e-15
GPR161	1.44596	5.57642e-28
GPR137C	1.44276	5.95466e-21
ARSJ	1.44041	1.25093e-10
PSORS1C1	1.43795	6.15718e-05
ELOVL6	1.43542	3.70403e-23
AJAP1	1.43372	8.65181e-10
CCL22	1.43362	5.38313e-05
DIRAS1	1.43273	1.67995e-09
SHISA9	1.42526	3.49571e-05
KLHDC7B	1.42513	3.39797e-05
SAMD4A	1.42304	5.79372e-20
FHOD1	1.42218	1.43185e-49
FAM171A2	1.42107	1.51616e-14
EFCAB4A	1.41897	2.22593e-24
RNFT2	1.41676	1.62288e-19
TNFSF12-TNFSF13	1.41615	0.00437582
EXTL1	1.39934	5.60549e-10
FXYD5	1.3975	1.95069e-12
CALCB	1.39562	0.00645242
PGR	1.38936	5.20097e-10
TMC7	1.38911	5.40256e-24
C10orf95	1.38773	1.01138e-16
DTL	1.3867	1.03463e-13
LRRC4	1.3865	2.28126e-14
DIAPH3	1.38529	5.21621e-06
LAMP3	1.38292	6.35278e-07
WASF1	1.3744	6.12951e-19
GPR55	1.37386	3.69958e-06
EGLN3	1.37231	1.09212e-08
CARNS1	1.36701	6.16983e-18
RNF24	1.35937	1.52954e-28
TREM2	1.35862	2.12757e-07
PCNXL2	1.35737	1.33201e-17
DSC2	1.35624	1.95808e-19
ABCA4	1.35292	2.12612e-12
FYN	1.3487	6.01765e-33
TMEM132A	1.34832	2.08487e-19
CLDN11	1.34469	3.2317e-13
ATP10A	1.33649	4.15267e-14
CCDC64B	1.3363	6.57667e-22
GJC1	1.33419	1.01095e-16
MYO3A	1.33307	4.66289e-15
CSMD2	1.33175	6.0492e-08
CACNB1	1.32684	3.90583e-24
SMR3B	1.3262	0.0251071
FBXO41	1.32452	6.16959e-15
SLC30A2	1.31782	5.93376e-08
LTBP1	1.3161	2.01127e-09
RNF144A	1.31571	1.04563e-24
DLG4	1.31236	1.80868e-26
NPTXR	1.31022	1.5537e-27
MBOAT2	1.30884	1.5182e-22
DPYSL3	1.30189	4.81851e-13
CCND2	1.30072	7.58516e-29
ITGA3	1.29956	1.34153e-24
EHF	1.29868	4.60869e-07
BMP1	1.29485	2.80506e-40
ROR1	1.29482	3.24542e-07
PKD1L1	1.29384	6.79879e-12
CA2	1.29344	5.74165e-14
CNR1	1.29291	4.88761e-05
LAMC2	1.29291	5.24993e-23
PLEKHG4	1.28442	3.92981e-16
NAB2	1.28317	7.97234e-12
TCERG1L	1.2799	3.9006e-07
RAPGEFL1	1.27938	2.05305e-20
C2orf81	1.27444	1.13653e-20
PLP2	1.27364	7.65697e-19
GDF1	1.27333	2.74845e-06
FGF2	1.27185	3.93907e-20
NANOS3	1.27149	1.49394e-12
ECEL1	1.27091	3.78682e-05
MFI2	1.2681	6.18212e-11
NXN	1.26609	4.88223e-19
MUC20	1.26519	5.13213e-13
ATP6V0D2	1.26331	0.000175941
HOXB6	1.26331	2.10895e-10
TMEM200A	1.26042	1.8982e-07
GPD1	1.25967	4.14103e-08
TCAP	1.25935	0.00455566
RENBP	1.25917	1.72286e-09
PLA2G2A	1.25744	0.0149653
CD44	1.2534	1.31397e-24
GPR4	1.25246	3.18039e-16
PAPPA	1.25056	2.47785e-08
FMO5	1.25	1.3236e-12
ZNF469	1.24837	1.21748e-08
FBN3	1.24715	1.04965e-06
UHRF1	1.24191	5.13149e-05
ECE1	1.23805	3.11571e-29
ECT2L	1.23577	8.37913e-13
ATP8B3	1.2357	2.07652e-06
SKA3	1.2318	4.95816e-06
SPRY1	1.22915	8.64346e-17
MIAT	1.22902	2.44846e-06
VWA5B2	1.22558	1.51251e-07
SLC14A2	1.22545	0.00768612
LINGO1	1.22249	2.50242e-15
RTN2	1.22246	1.11678e-20
COL1A2	1.21992	1.49138e-06
TNFRSF8	1.21964	9.87914e-09
PRR7	1.21905	2.38105e-10
AMOT	1.21898	7.95359e-17
C3	1.21597	8.56815e-07
CMTM3	1.21123	4.48132e-21
MICAL2	1.21082	3.33521e-14
SYCE1L	1.20947	1.68734e-08
BUB1B	1.20773	3.29184e-06
WTIP	1.20284	7.81195e-17
C9orf16	1.1966	1.41332e-23
TNFRSF10B	1.19275	8.82749e-34
PTPRO	1.19232	5.51866e-07
MOCOS	1.19221	1.50374e-10
IRF5	1.19062	1.0838e-12
DLGAP1	1.19018	4.97153e-06
AGT	1.18993	3.57693e-08
MEGF9	1.18934	1.28784e-19
ABR	1.1872	1.57454e-29
RASGEF1A	1.18648	1.23812e-08
CD300LF	1.18375	1.97676e-05
MVP	1.18333	1.61191e-21
TGFB1	1.18044	2.35237e-16
SSBP2	1.17949	1.89442e-15
PPP2R2C	1.17944	0.00138723
GBP3	1.17922	3.28686e-08
MYH10	1.17878	1.81195e-21
TTN	1.17791	7.0379e-05
CNGA1	1.17728	1.83158e-06
QSOX1	1.17606	3.88641e-26
FCN1	1.17382	0.000242784
PCSK5	1.17192	1.58475e-08
NHSL2	1.17159	1.87031e-11
TTC39A	1.17059	4.04181e-15
PKP1	1.16995	6.53129e-06
CD58	1.16751	6.08443e-23
TLR2	1.16552	6.52663e-15
CHAF1B	1.16525	5.35043e-27
C16orf59	1.16506	1.96945e-13
CDC6	1.16416	4.99423e-09
IGF2BP3	1.16197	0.000252689
DNM3	1.16103	4.76069e-15
MTMR7	1.16067	4.60664e-15
CHST11	1.15892	6.28045e-12
WNT5A	1.15854	1.00236e-16
OAZ3	1.15839	1.05942e-13
CPM	1.15705	1.81017e-12
GOLGA8A	1.15651	4.54356e-08
CLSPN	1.156	0.000142273
CD1E	1.14878	0.00217325
SLC17A9	1.14732	2.58294e-07
MUC16	1.147	0.0306768
AHR	1.14406	5.53195e-15
HELLS	1.14254	1.59202e-10
DLGAP3	1.13997	4.90145e-08
CDH24	1.13714	4.8519e-33
C1orf51	1.1352	6.85269e-08
PALM3	1.13496	6.69705e-06
SPHK1	1.13441	7.87206e-15
EMP2	1.1343	2.73618e-19
TNIK	1.1343	1.11952e-15
ADAMTS12	1.13243	3.80315e-07
IGFBP5	1.13151	1.58246e-05
MAP3K6	1.12867	7.44951e-29
RAB15	1.12839	8.85625e-23
SNX22	1.12733	1.8101e-09
TK1	1.12721	4.07745e-06
PLEKHA4	1.12609	5.02718e-12
FBXO2	1.12209	2.30644e-13
DYSF	1.11959	1.32581e-22
PLXND1	1.11849	1.25716e-21
COL22A1	1.11664	2.65251e-05
STEAP4	1.11609	1.25472e-12
CCNI2	1.11573	8.59608e-15
GLB1L3	1.11557	0.0289516
SDC3	1.111	5.10331e-19
CTSS	1.10633	9.86286e-07
TRIM22	1.1035	1.64932e-08
CA13	1.10256	1.52889e-29
MAP2	1.10214	1.55314e-12
SNCG	1.10081	2.19739e-07
EPOR	1.09817	5.53495e-12
GINS2	1.09656	4.26451e-11
GPRC5B	1.0949	2.84194e-16
PLEKHG5	1.09367	3.71329e-21
RUNDC3A	1.09286	3.17113e-11
PPFIA4	1.09219	3.72912e-09
KIF4A	1.09056	0.00012524
CSPG4	1.08907	7.28944e-10
ACSL5	1.08878	6.49156e-10
CX3CL1	1.08778	1.67103e-15
PCDH17	1.0861	1.57344e-11
APLP1	1.08445	3.23072e-07
PMEPA1	1.08332	7.91709e-20
NFAM1	1.08093	9.11178e-08
CCR10	1.08051	2.12412e-11
PCDH8	1.07919	2.36369e-05
EMR2	1.07866	2.47662e-07
JPH1	1.07786	2.17748e-13
ANGPT2	1.07713	3.52373e-10
TMCC3	1.0768	1.52272e-14
RGS11	1.07649	1.5105e-07
CATSPER2	1.07408	2.60254e-14
S100A16	1.07012	4.30164e-25
RINL	1.06956	5.21742e-27
PHLDB2	1.06955	2.506e-11
SATB2	1.06878	2.51143e-13
LCN10	1.06378	3.87845e-05
GABRE	1.06302	1.11563e-06
TMEM26	1.0627	1.56476e-05
DCBLD2	1.06091	2.39149e-23
PIK3R6	1.06001	2.43002e-05
ZFP36L1	1.05908	8.79183e-12
FANCI	1.05884	3.2242e-08
EDN2	1.0555	0.000475894
AK1	1.05365	2.88012e-21
CXCL16	1.0519	2.55089e-17
IGSF3	1.05183	2.06188e-12
OSBPL10	1.04921	1.82293e-12
RAD23B	1.04572	6.0223e-40
TEPP	1.04426	9.35298e-06
KIAA1211	1.0432	2.21212e-06
PDLIM7	1.04309	8.06898e-27
INHBA	1.04224	0.000858631
MALL	1.0416	1.86059e-09
CACNA2D2	1.04117	6.0772e-05
KNTC1	1.04078	1.52438e-15
C1QTNF6	1.04074	2.81682e-14
CA11	1.03601	1.9085e-17
SLFN13	1.03297	2.60092e-29
EFCAB4B	1.03198	7.52288e-06
PTK6	1.03115	3.58023e-11
SLC25A37	1.03083	1.79333e-14
PSTPIP2	1.02847	8.70122e-11
TRIM14	1.02718	1.45153e-09
PLEKHG2	1.02358	1.72326e-11
IFIT2	1.02187	7.31568e-10
RCC1	1.02153	1.32057e-10
ITGA11	1.02045	2.6462e-05
FAM105A	1.02044	1.55735e-10
STAM	1.02038	1.97849e-24
CARD9	1.02033	1.68053e-05
PCDHGA11	1.01741	4.34921e-05
CTNND2	1.01593	0.0169814
ACP5	1.01273	2.63888e-05
SAMD14	1.01216	3.40632e-13
IGSF9	1.01002	8.67641e-09
C12orf76	1.00995	9.75565e-29
GUCY1A2	1.00857	3.0211e-06
SLC12A2	1.00775	2.13789e-28
CIT	1.00631	8.52726e-09
FAM129A	1.00467	5.93011e-09
CCR1	1.00394	3.57857e-06
C1orf216	1.00388	2.06919e-31
ZFR2	1.00187	7.63405e-05
C16orf54	-1.00075	0.00156407
ANTXR1	-1.00087	1.73766e-14
GPR135	-1.00266	6.16313e-09
TMEM220	-1.00522	1.24761e-13
BZRAP1	-1.00569	8.59234e-18
PFKFB2	-1.00672	3.19083e-08
HAS3	-1.00864	7.05397e-07
KBTBD7	-1.00888	9.54385e-09
P2RY10	-1.01101	0.0100575
MPL	-1.01125	5.08981e-13
TTC30B	-1.01301	3.43511e-16
FAHD2A	-1.01496	3.85367e-16
COL25A1	-1.01736	0.000188297
ZBED3	-1.01995	5.55585e-07
TECTA	-1.02346	2.48681e-08
CGNL1	-1.02386	3.19709e-08
ACHE	-1.02613	1.25951e-06
DNALI1	-1.03325	1.64039e-12
CRY2	-1.0378	1.22548e-22
TEKT2	-1.03818	1.76494e-10
CCDC13	-1.03844	5.56792e-13
GADD45G	-1.03892	5.62895e-05
SHPRH	-1.04074	6.81458e-11
ID3	-1.04522	2.24161e-10
GLI3	-1.0455	7.69377e-14
PLIN1	-1.04587	0.000310009
BCAM	-1.04796	1.00148e-14
USP54	-1.04862	3.59968e-20
VANGL1	-1.04882	2.53996e-30
CACNA1D	-1.04884	1.03182e-08
LRRC2	-1.05036	1.59319e-15
OSBPL6	-1.05095	1.54714e-08
LGI4	-1.05125	6.31481e-09
GPM6B	-1.05151	5.73378e-16
CXorf57	-1.05347	2.18235e-21
TNFAIP8L3	-1.05396	3.19955e-10
ALDH1B1	-1.0541	1.95496e-14
PYGO1	-1.05499	1.84476e-08
DES	-1.05543	0.0200725
SESN3	-1.05682	6.95788e-12
BCL11A	-1.06186	6.5002e-07
MFAP5	-1.06475	0.00292919
PRKCA	-1.066	1.35827e-11
BCO2	-1.06627	1.3507e-06
APBA1	-1.07047	8.4283e-10
NHS	-1.07084	9.11209e-13
FLNC	-1.07324	0.000670768
DNAH6	-1.08037	1.24771e-10
SDC2	-1.08119	6.50685e-21
FAM63A	-1.08393	1.40509e-24
SRCRB4D	-1.08396	1.63641e-06
N4BP2	-1.08577	1.8582e-09
SPSB1	-1.08786	9.23556e-11
AAK1	-1.08953	1.16515e-27
HGF	-1.08982	1.25156e-08
TSC22D3	-1.09041	6.28929e-09
KIAA1467	-1.09397	3.39985e-13
GLIS3	-1.09492	4.51594e-18
FOLR1	-1.09915	7.41878e-11
KLF4	-1.10157	5.47544e-07
DIO1	-1.10249	0.00839624
TRAM2	-1.10295	7.4995e-24
PRELP	-1.10308	8.74455e-06
SBF1	-1.10542	4.57128e-27
SETBP1	-1.10973	5.17196e-24
TMPRSS3	-1.11556	7.47309e-06
AQP4	-1.11971	5.13149e-05
PLEKHH1	-1.12005	4.85893e-12
LDHD	-1.12597	3.7479e-08
FOXF2	-1.12995	6.67759e-08
SLC25A42	-1.13102	4.40603e-19
BCL11B	-1.13167	1.08844e-06
PPP1R16B	-1.13233	2.63397e-08
FAM46C	-1.13255	1.3671e-20
FAM95B1	-1.13353	1.66489e-08
TIAM2	-1.13526	4.38167e-11
GRAMD2	-1.13549	1.21477e-07
KIAA1683	-1.13642	3.4046e-09
ATF3	-1.13802	0.000456034
CCDC85A	-1.13856	1.87991e-15
IL33	-1.13867	6.72809e-10
CCDC19	-1.14258	1.54058e-06
PDE10A	-1.14535	3.23437e-09
GABRB3	-1.14598	0.000108491
ASGR1	-1.14839	4.95618e-10
C5orf49	-1.14973	2.1881e-06
C1S	-1.15109	2.4142e-05
KCNQ1	-1.15242	8.32677e-21
MLLT1	-1.15308	7.61065e-27
SULT1C4	-1.15429	6.0387e-08
ITGA2B	-1.15968	1.943e-09
TTYH2	-1.16184	1.95552e-15
EBF4	-1.16371	1.92354e-07
TTC30A	-1.16375	4.16177e-27
MRGPRF	-1.16695	7.47019e-10
ACOT11	-1.16874	1.41211e-15
RASGRP2	-1.17257	0.000288376
TNS1	-1.1726	8.46937e-23
SCNN1B	-1.17276	2.03969e-12
MAPK8IP2	-1.17534	1.57818e-12
ZBTB16	-1.17709	0.000204173
FERMT1	-1.18188	1.03454e-06
SLC24A3	-1.18319	1.36006e-07
GP1BA	-1.18424	0.000147342
NCS1	-1.18562	3.56455e-32
UGT8	-1.18747	1.13937e-06
C1QTNF2	-1.19232	6.04171e-11
GPR83	-1.19334	1.5118e-06
USP49	-1.19346	1.60971e-08
TEAD4	-1.19418	4.67586e-29
EDARADD	-1.19666	6.08777e-13
SDPR	-1.19876	1.43515e-09
SORD	-1.19897	1.92585e-14
PCLO	-1.20133	5.27865e-18
ZFP36L2	-1.20228	3.32778e-19
KLF2	-1.20287	3.32925e-10
CDC42EP2	-1.20872	1.76444e-24
CECR7	-1.2089	1.47757e-05
PPM1L	-1.21038	4.28647e-08
SCML2	-1.21134	8.7672e-15
STK32B	-1.21175	6.28186e-18
PRKG1	-1.21798	3.18114e-06
HYOU1	-1.21955	1.77653e-18
SLC26A9	-1.2248	2.36191e-08
CSRNP1	-1.22502	1.86612e-10
FAT4	-1.2252	3.75936e-17
CDKL1	-1.22796	2.91027e-08
SH3RF1	-1.22904	3.84659e-29
TP53INP2	-1.23302	7.57271e-18
AKAP2	-1.23832	4.67341e-09
PTPN20B	-1.23853	0.00113273
KIAA2022	-1.2408	1.26792e-09
WWOX	-1.24817	1.19291e-23
SYP	-1.24868	1.32894e-19
FZD8	-1.24954	4.92158e-17
AR	-1.25161	0.000259026
SPIB	-1.25286	0.0358679
CES1	-1.25651	0.000107884
EYA4	-1.25749	0.000188604
EYA2	-1.25838	1.62114e-15
ROBO3	-1.25855	4.49504e-15
STEAP2	-1.26349	1.13056e-11
SLC39A14	-1.26924	6.94225e-19
ALDH1A2	-1.27074	4.80248e-06
P2RX5	-1.27448	0.000130055
SLC25A33	-1.28053	3.53706e-17
AKAP12	-1.28326	1.58076e-11
PKDCC	-1.28421	1.5549e-14
OTOS	-1.28673	1.7385e-05
CCL19	-1.28977	0.0264521
CACNA1H	-1.29591	5.22427e-10
CYP26B1	-1.30249	6.80732e-09
SGK223	-1.30269	1.03314e-16
MAGEL2	-1.30557	3.34618e-05
TRPM3	-1.3071	0.000901185
KIAA1614	-1.3105	9.10239e-16
STOX2	-1.31103	2.86401e-12
PRDM16	-1.31219	1.27222e-20
RIMKLA	-1.31295	3.32078e-12
ID4	-1.31885	1.5894e-22
BMP8B	-1.31942	3.28551e-09
FGL2	-1.31956	5.67755e-13
EFHB	-1.32051	2.63093e-08
C16orf71	-1.33427	4.47868e-12
TSPAN11	-1.33452	2.14541e-11
ARHGAP6	-1.33875	1.81868e-23
CNTN3	-1.33945	1.11764e-06
SGPP2	-1.3452	2.2129e-14
SPATA13	-1.34674	1.9194e-10
TMEM119	-1.35061	8.97546e-08
HLF	-1.35247	4.35515e-09
NFATC2	-1.35391	2.02785e-07
GAS1	-1.35585	9.65744e-08
UNC80	-1.3572	7.66961e-07
DNAJB4	-1.35892	3.40642e-21
FHL2	-1.35936	1.55874e-13
NFATC1	-1.36254	3.66197e-15
WFS1	-1.36276	2.12762e-33
DNAH7	-1.37151	2.48656e-19
FLRT2	-1.37334	3.63856e-14
CXCR5	-1.38188	0.0150387
ERBB4	-1.38256	2.52265e-11
PPP1R15A	-1.38403	5.18182e-14
NCAM1	-1.38854	1.56666e-06
SLC29A4	-1.39217	2.77404e-07
IYD	-1.39993	1.23891e-08
GNAL	-1.40344	1.98182e-15
CLCNKA	-1.40902	1.41547e-05
PKNOX2	-1.41082	2.58178e-05
SCG2	-1.4158	0.000114578
WASF3	-1.42071	1.10472e-20
ANKRD35	-1.42338	6.71695e-15
RIMS4	-1.42559	5.89231e-09
MEOX2	-1.42752	6.35783e-12
PRIMA1	-1.43024	6.48294e-06
CORO2B	-1.43255	6.02896e-14
IL7R	-1.43369	6.0631e-05
HIF3A	-1.43456	7.36447e-11
CAMK1D	-1.43841	1.16801e-27
PREX2	-1.44593	1.87345e-10
BDKRB2	-1.4468	1.05555e-11
GPR132	-1.44845	3.29661e-12
KIAA0754	-1.44847	5.65837e-09
IRS1	-1.44943	1.95609e-17
PRKX	-1.45219	4.57883e-28
MYADM	-1.45238	1.42886e-11
FHDC1	-1.45554	7.86815e-26
FRAS1	-1.46067	4.8013e-15
ZNF831	-1.46134	3.18003e-06
NUAK2	-1.46181	2.0706e-25
DDR2	-1.46496	3.97204e-11
PEG3	-1.47169	2.482e-20
FLRT1	-1.47267	2.4573e-05
SLC16A2	-1.47935	6.50809e-18
BCL2	-1.47947	6.05034e-22
HSPA1B	-1.47982	1.93516e-10
CTH	-1.48314	2.22099e-17
PCDP1	-1.48379	1.71803e-13
GPR125	-1.49311	7.0732e-36
CACNA2D1	-1.49407	3.86804e-08
PLSCR4	-1.49727	1.83218e-38
MYCN	-1.49975	1.23716e-14
RSPO3	-1.49976	6.78222e-11
TCF7L1	-1.5242	1.28763e-17
FBLN7	-1.52495	4.28901e-27
CDON	-1.53079	3.68807e-15
COL4A6	-1.53669	9.21e-09
ACACB	-1.53817	3.24274e-26
C7	-1.54084	1.42979e-05
IL20RA	-1.54367	1.13326e-10
PRTG	-1.55414	9.83092e-20
GALNT9	-1.55525	2.21947e-10
ABCA10	-1.55539	4.23514e-14
PGM5	-1.58199	1.98029e-21
SLC25A25	-1.58355	2.72837e-25
ADM2	-1.59301	6.68312e-14
COL27A1	-1.59458	2.78606e-10
SMAD9	-1.60045	6.03265e-11
TUBA8	-1.60195	9.52808e-25
GRIK4	-1.61581	6.07706e-07
TNS3	-1.61967	1.03404e-38
HAND2	-1.62128	4.69082e-09
SPIRE2	-1.63859	1.73738e-23
EGR3	-1.63921	1.98411e-08
LRP2	-1.64065	7.71525e-15
CLSTN2	-1.64086	6.66726e-15
SDK2	-1.64148	7.60868e-14
EFEMP1	-1.64279	1.28005e-17
LMX1B	-1.65555	5.29146e-05
SOX5	-1.6641	1.5141e-15
PDE11A	-1.66438	1.71652e-12
LRIG1	-1.66928	4.79315e-47
MAP1LC3C	-1.67764	7.78589e-11
ELMO1	-1.68905	3.38437e-15
COL9A3	-1.70663	0.000143076
PTCH2	-1.71376	6.96077e-20
TCEAL5	-1.71686	3.41337e-24
ROR2	-1.71694	9.80429e-15
LRRC7	-1.72417	2.77643e-13
RBM24	-1.72489	4.43583e-12
ZNF536	-1.72581	3.95842e-05
AKR1C1	-1.73705	3.32429e-12
SRF	-1.7434	8.10992e-23
SHANK2	-1.74744	2.76546e-20
RPS6KA5	-1.7493	4.63714e-43
SYNE1	-1.74967	4.78337e-22
FAM124A	-1.75522	6.68868e-21
CR2	-1.75632	0.003627
SCUBE3	-1.76026	1.28786e-13
CLMN	-1.76532	2.02962e-33
AIF1L	-1.7719	2.0711e-39
NR4A1	-1.77436	5.53938e-10
PGA3	-1.77574	1.76249e-07
OMD	-1.78144	2.66945e-07
RAG2	-1.79458	0.00385671
HKDC1	-1.79578	2.23042e-14
C12orf39	-1.79884	6.64037e-07
ARHGAP24	-1.81349	8.88408e-21
SYT9	-1.82521	6.44184e-13
ZMAT4	-1.82823	2.15312e-05
DCN	-1.83799	1.63243e-09
TBC1D4	-1.84096	1.12758e-37
SEMA3D	-1.85515	7.32561e-06
LIFR	-1.85972	1.73607e-18
CPXM1	-1.87245	1.06718e-10
PLA2G4F	-1.87405	2.5039e-15
LAYN	-1.8784	7.39043e-34
AGPAT4	-1.88059	2.25516e-44
RUNX1T1	-1.88341	1.17009e-19
DDX25	-1.88517	1.29169e-18
JUN	-1.90093	5.2077e-17
GLT8D2	-1.90814	8.95883e-20
ADAM22	-1.90845	8.93308e-13
IRS4	-1.91588	1.25354e-06
CHRNA4	-1.91887	8.10505e-06
CUX2	-1.92203	0.00023781
OGDHL	-1.92373	6.622e-17
SVEP1	-1.92509	5.98272e-13
FBLN1	-1.92799	3.97678e-11
B4GALNT2	-1.93052	1.1185e-09
KIF19	-1.93185	2.19963e-08
MAMDC2	-1.93694	2.98111e-23
LTF	-1.94258	3.83545e-08
TIMP4	-1.94915	1.53814e-17
ITPR1	-1.95985	2.63983e-20
KY	-1.96604	6.10969e-16
IGSF9B	-1.97604	4.26621e-18
NTN1	-1.98392	5.71391e-26
HAP1	-1.99383	2.6526e-13
SLC5A8	-1.99576	5.33748e-07
TNXB	-2.01358	2.43064e-28
WDR72	-2.02231	2.57098e-31
PLEKHG4B	-2.04491	1.40666e-12
C1QTNF7	-2.07819	2.64231e-18
SORBS2	-2.0862	9.48773e-29
PAX5	-2.09569	0.020904
FAM46B	-2.10228	1.50726e-21
PAX1	-2.11185	8.6862e-05
SLC26A4	-2.13043	6.20282e-13
MASP1	-2.13949	8.42082e-11
EGR1	-2.13981	1.65148e-15
ADAM33	-2.14674	5.58304e-25
SOSTDC1	-2.16374	3.6212e-10
FAM167A	-2.17114	1.5055e-14
EPHA3	-2.18461	9.33055e-33
GFRA1	-2.19444	1.3237e-12
RNF150	-2.22125	2.88962e-23
SH2D6	-2.22871	5.62245e-11
EGR2	-2.2385	1.97089e-14
COL23A1	-2.24802	1.17349e-20
FAM189A1	-2.25975	1.15338e-12
TPO	-2.26436	1.5899e-08
FXYD1	-2.27014	3.59303e-14
MPPED2	-2.27439	1.08002e-16
CAPN6	-2.27503	1.7507e-13
FAM163A	-2.27526	4.98613e-09
SLC4A4	-2.27615	4.21484e-18
NR4A3	-2.29264	3.71552e-10
PBX4	-2.30024	1.23315e-38
RERGL	-2.32252	2.02539e-11
CNTN1	-2.33432	7.65618e-09
PID1	-2.33801	1.73447e-26
FOXP2	-2.35629	1.96377e-17
GPR98	-2.36307	4.7291e-17
ANK2	-2.40628	6.56494e-26
PAPSS2	-2.44375	9.15231e-46
ATP2C2	-2.45764	1.90559e-21
CDHR3	-2.465	9.13649e-23
PLCH1	-2.47098	4.29679e-30
FCGBP	-2.48052	2.41969e-27
FOXA2	-2.50123	3.67355e-13
STXBP5L	-2.50753	1.12126e-13
SLC26A7	-2.51496	5.19378e-23
PKHD1L1	-2.51593	2.71117e-10
GPM6A	-2.52052	9.74356e-22
ASXL3	-2.52883	1.45397e-13
KIT	-2.53061	7.66776e-25
GSTM5	-2.55967	3.6921e-25
DLG2	-2.57036	1.12e-22
TPPP	-2.57673	4.85423e-32
LMOD1	-2.57685	3.78811e-32
NOL4	-2.62798	1.80111e-12
DGKI	-2.62907	4.24727e-19
CLCNKB	-2.63961	3.96779e-31
CSF3	-2.71896	0.000109685
OSR1	-2.75043	8.28435e-23
PAK3	-2.77434	2.24886e-20
CNTN5	-2.77682	6.8925e-12
CECR2	-2.78123	8.54786e-20
DPP6	-2.78803	1.44449e-12
ARC	-2.84075	4.90131e-11
FER1L6	-2.84276	3.50292e-08
PLA2R1	-2.86565	4.54741e-33
MAPK4	-2.87013	3.43627e-19
TFCP2L1	-2.885	7.63483e-22
RASSF6	-2.90731	1.61204e-37
DPT	-2.92696	2.19574e-13
OCA2	-2.93459	7.09123e-17
TBX22	-2.93882	6.91194e-13
FOSB	-2.95462	7.24906e-16
NWD1	-2.956	5.28177e-19
FOXJ1	-3.02034	6.46126e-17
ABCA9	-3.03025	1.49808e-37
EPHA5	-3.05112	2.94e-13
LRRN4CL	-3.06054	1.82041e-22
CHRDL1	-3.08106	9.2899e-18
IGSF10	-3.08982	1.07069e-29
KCTD16	-3.16319	2.6858e-30
ADH1B	-3.17425	1.18114e-14
PI16	-3.22274	6.69209e-21
VIT	-3.25757	4.05271e-14
CDH16	-3.28344	6.19341e-17
LYVE1	-3.28951	6.34945e-54
LRP1B	-3.35127	3.15024e-16
GDF10	-3.41999	4.87409e-21
SCARA5	-3.59672	1.39767e-12
ADIPOQ	-3.64493	4.19709e-07
FAM180B	-3.72475	5.38098e-19
RELN	-3.87156	2.65322e-25
SLC5A5	-4.01875	7.90453e-14
KCNA1	-4.50642	4.30259e-22
CALCA	-6.96522	4.32766e-13

## Sheet: S9
Indirectly validated miRNAs of the DE lncRNA between Normal X Tumor (log2 fold change >3 or <-3; adj. p-value <1x10-7)		mRNAs p <0.05
	log2(fold_change)	adj.p-value
hsa-mir-520h	6.84167	0.00020005
hsa-mir-498	6.32774	0.00112796
hsa-mir-892b	5.47213	0.000450692
hsa-mir-934	4.84975	6.27e-19
hsa-mir-892a	4.52482	1.85e-07
hsa-mir-375	2.52996	2.77e-16
hsa-mir-147b	1.68649	1.06e-05
hsa-mir-4284	1.56931	0.00143305
hsa-mir-3183	1.43505	0.00185246
hsa-mir-1294	-1.10466	2.22e-05
hsa-mir-3652	-1.12088	8.2e-08
hsa-mir-3188	-1.1346	0.000292319
hsa-mir-548q	-1.17192	5.89e-06
hsa-mir-1248	-1.24373	1.3e-06
hsa-mir-3154	-1.24405	0.00168367
hsa-mir-1265	-1.24734	0.00113679
hsa-mir-3651	-1.35347	9.64e-06
hsa-mir-1291	-1.5013	2.01e-09
hsa-mir-567	-1.64564	4.67e-05
hsa-mir-612	-1.65739	0.000580532
hsa-mir-1275	-1.70701	7.55e-08
hsa-mir-665	-1.72207	1.6e-06
hsa-mir-3131	-1.81891	7.69e-05
hsa-mir-1179	-1.95704	4.81e-10
hsa-mir-1258	-2.25531	5.52e-12
hsa-mir-3687	-2.68025	6.58e-17

## Sheet: S10
Indirectly validated mRNAs of the DE lncRNA between WT x BRAFV600E (log2 fold change >2.5 or <-2.5; adj. p-value <1x10-4)		mRNAs p <0.05
	log2(fold_change)	adj.p-value
MYH2	9.29383	4.56463e-24
NRAP	8.05039	1.07191e-20
XIRP2	7.38154	9.09818e-34
CKM	6.33766	1.6972e-39
MYBPC1	5.03067	1.45303e-41
ACTN2	4.10507	1.04607e-33
CHGA	2.54057	0.00031674
SIGLEC6	2.34427	2.08743e-16
CACNA1E	2.29912	7.05629e-14
COL11A1	2.11339	4.59516e-11
TCAP	2.06601	7.82176e-32
ATP2A1	2.02623	4.96894e-28
GPR115	1.9201	2.4781e-15
TAGLN3	1.87805	1.04654e-15
ELFN2	1.86124	2.26849e-15
C19orf59	1.76799	3.05963e-13
PNPLA5	1.74758	9.58691e-13
TMPRSS6	1.73011	1.35872e-15
ARSI	1.72048	7.41152e-18
VGF	1.6735	5.75918e-08
HLA-G	1.6361	1.22705e-24
KRT5	1.63586	2.69499e-06
TACSTD2	1.62361	6.98985e-23
B3GNT3	1.62292	9.69796e-17
SLC34A2	1.61751	9.29527e-20
SYT12	1.59959	1.29533e-16
KCNQ3	1.58346	3.93109e-37
CXCL5	1.57277	5.2683e-11
INMT	1.56148	2.77008e-19
MGAT3	1.54455	8.2605e-30
LAMA3	1.52205	1.14204e-18
ADCY8	1.51409	1.35618e-08
ENTPD2	1.51244	5.21116e-20
SPOCK2	1.50068	5.0744e-26
CACNG4	1.49925	3.72892e-13
GALNT5	1.46426	6.26201e-15
SLC27A6	1.45431	3.776e-14
MARCO	1.45114	2.94682e-14
SDK1	1.43663	1.17944e-21
TMPRSS4	1.43027	3.21864e-13
ADAM12	1.42383	7.57243e-17
EPHA10	1.42107	2.02141e-25
ROR1	1.40966	3.60801e-23
CYP2S1	1.40813	1.99503e-24
SLC30A3	1.39585	2.4649e-10
DSC3	1.38642	6.4792e-09
ITGA2	1.38482	1.14119e-37
RSPO4	1.37934	1.00204e-25
GRM4	1.37276	3.70192e-11
KLK6	1.36768	2.52957e-06
SPTBN2	1.36361	9.09086e-32
EPHX3	1.36082	1.02291e-24
AHNAK2	1.35815	1.46785e-21
SPON1	1.34248	1.44463e-13
COL1A1	1.34118	2.14621e-15
WISP1	1.34104	1.06901e-14
CD70	1.31179	1.81391e-09
KLK10	1.31013	4.8668e-11
SLC6A14	1.30909	7.88359e-09
MMP16	1.29231	1.79688e-21
DES	1.28041	3.22362e-08
MICALCL	1.27562	2.94165e-25
CDH11	1.27416	4.44498e-17
C1orf106	1.27011	1.97983e-13
SYT1	1.26433	4.83823e-11
PDLIM4	1.26403	1.65868e-21
SERPINA1	1.26399	7.54954e-19
ABTB2	1.2613	1.54216e-37
HES2	1.26032	2.07494e-16
TRPC5	1.25755	7.13282e-09
VSIG1	1.25479	1.25588e-17
SYTL5	1.24033	1.22734e-13
AIM1L	1.23826	9.96113e-19
DTX4	1.23544	1.39285e-28
ACTC1	1.23169	7.71203e-08
HPCAL4	1.22276	2.52825e-13
GJB3	1.22089	2.3583e-19
PLEKHA6	1.21871	2.04823e-25
PTPRE	1.21057	1.20075e-34
PSG8	1.19801	0.000372848
EHF	1.19163	1.09459e-16
CLDN16	1.18945	1.82738e-11
ADAMTS14	1.1877	4.40417e-12
C1QL2	1.18444	3.9318e-05
CNKSR2	1.18199	5.43992e-13
MUC16	1.18166	1.71317e-05
ERBB3	1.17707	2.16802e-33
LOX	1.17701	3.40951e-17
DMBX1	1.17657	1.52524e-05
THBS2	1.17582	8.0017e-16
MAMLD1	1.16781	7.05406e-33
PCDHAC2	1.15981	3.24592e-23
MACC1	1.15935	6.27804e-23
BICC1	1.15546	2.31001e-14
PTGS2	1.15204	3.08137e-18
ALOX15B	1.15154	6.18119e-13
H19	1.1335	2.14507e-11
ZNF469	1.12364	2.73433e-20
RIMS2	1.11825	6.07982e-14
KCP	1.11816	1.59489e-21
MUC1	1.11624	1.08685e-13
IL1RN	1.11439	1.89361e-18
TUBB3	1.11181	2.16527e-19
INHBA	1.10792	2.16246e-13
PODNL1	1.10763	6.76788e-11
ELF3	1.103	2.30886e-22
PAPPA	1.10103	2.59956e-20
COL5A1	1.10096	6.96658e-14
LY6G6C	1.1004	1.31322e-07
ARNTL2	1.0961	1.66086e-17
FAM83A	1.09174	5.56832e-09
CYSLTR2	1.09055	9.49164e-13
DUSP13	1.08737	6.5935e-08
KLK3	1.08667	0.00723602
SSTR3	1.08356	3.25304e-09
CEACAM6	1.08327	1.32754e-05
LDLR	1.08184	2.4976e-20
MEG3	1.07824	2.60971e-06
LIPH	1.07727	4.20364e-14
KRT80	1.06933	3.71123e-18
VCAN	1.06896	2.4135e-11
GLDN	1.06627	2.00737e-06
BEND6	1.06545	9.94643e-15
SRPX2	1.06479	1.26743e-12
COL7A1	1.06473	1.20333e-08
COL8A2	1.06052	1.07636e-19
LAMB3	1.05147	2.69571e-12
ARMCX3	1.04953	4.4536e-26
FOXQ1	1.04949	4.14275e-17
AJAP1	1.03917	2.41549e-15
ASPHD1	1.03532	6.50849e-12
GRP	1.03493	0.000175541
FAIM2	1.03102	6.31362e-10
SLC35F1	1.03086	3.22527e-11
CXCL17	1.02625	1.11006e-07
EPHB3	1.02267	6.14783e-19
B4GALNT3	1.02159	3.95775e-23
MUC21	1.02155	1.33236e-05
RUNX1	1.01881	1.70083e-27
PTPRU	1.01796	1.19002e-27
TGFBR1	1.01537	4.42933e-49
CD207	1.01026	4.81973e-06
DSC2	1.00497	1.05752e-28
C9orf169	1.003	1.48226e-19
MFSD2A	-1.00219	9.67652e-16
ATP1B2	-1.00259	2.44562e-15
ALDH2	-1.0107	4.21952e-48
DCLK3	-1.01111	2.98184e-16
GPIHBP1	-1.01193	5.59756e-20
ALB	-1.01545	6.56171e-05
FAM180B	-1.01872	0.000373693
ANKS1B	-1.01946	3.46667e-23
ANKRD9	-1.02102	1.92711e-25
ACHE	-1.02113	9.54417e-20
MASP1	-1.02118	4.87508e-07
NEFH	-1.02289	3.16491e-10
UNC80	-1.02448	4.71556e-14
FHOD3	-1.02585	1.75196e-20
TLL2	-1.02731	8.65434e-10
CENPJ	-1.02827	1.25767e-31
TLE6	-1.03231	7.25543e-37
GADD45G	-1.03259	7.43708e-22
C5orf49	-1.03381	1.71583e-15
ACACB	-1.0359	2.10607e-46
CHRM3	-1.0375	4.68361e-21
CKMT1B	-1.04196	7.57924e-19
SIM2	-1.04289	7.1195e-31
ACOT11	-1.0479	1.37275e-30
KIAA1467	-1.0503	1.16485e-37
TRIM16L	-1.05032	1.51886e-31
CDHR3	-1.0508	1.75548e-19
CSMD2	-1.05446	3.10277e-16
FREM2	-1.05643	5.27049e-24
PLA2R1	-1.05658	3.18844e-17
PALM2	-1.06226	4.28179e-29
UPK3B	-1.06393	6.1693e-11
LIPG	-1.06794	4.24843e-26
IRS1	-1.06873	8.47392e-35
CEBPA	-1.07855	3.1231e-32
BVES	-1.08207	1.12664e-16
RPRM	-1.08262	7.52129e-15
SCUBE3	-1.08925	2.2033e-17
PAIP2B	-1.09293	7.05849e-37
SSX2	-1.0937	6.37221e-14
NECAB1	-1.09839	2.66985e-25
AKAP3	-1.09929	2.11073e-26
EDA	-1.10155	1.10131e-18
SYPL2	-1.10381	2.43703e-31
INHA	-1.11554	2.97308e-23
KIF6	-1.11558	3.73705e-30
LOH12CR2	-1.11599	1.43851e-45
KLHL3	-1.11797	2.85419e-28
GREM2	-1.12447	2.48103e-08
TMEM63C	-1.12674	2.00111e-20
WDR72	-1.12838	8.1595e-24
CCDC154	-1.12841	1.49598e-21
SHANK2	-1.13285	1.06396e-32
LMOD1	-1.13328	3.26685e-28
GAS2L2	-1.13751	2.09623e-11
APLN	-1.14004	1.56279e-16
ARHGEF37	-1.14224	1.78397e-24
LHFPL1	-1.14318	1.38233e-19
IGDCC4	-1.1453	1.95063e-30
MAP2K6	-1.14864	7.81389e-41
VEPH1	-1.15069	4.12598e-17
THADA	-1.15118	1.91637e-22
KCNJ10	-1.15123	2.80324e-18
WASF3	-1.15476	2.53019e-50
FHAD1	-1.16098	2.84358e-34
DMKN	-1.16103	6.7454e-32
PRKG1	-1.16328	3.95466e-21
ERBB4	-1.16599	2.82647e-22
GNAS	-1.17079	3.57395e-50
DNAH11	-1.17851	4.80225e-15
SLC15A2	-1.18268	3.33918e-36
RNF212	-1.18469	8.7257e-21
SYNE1	-1.18469	2.07423e-42
CCDC110	-1.18598	1.13397e-46
ASGR1	-1.19167	2.47454e-28
OSGIN1	-1.20163	1.57049e-27
SDF2L1	-1.20336	5.29482e-53
FAM95B1	-1.20714	3.04396e-27
HKDC1	-1.2097	2.79888e-16
CYP26B1	-1.2112	6.22103e-20
F5	-1.21149	4.64514e-08
KCNE3	-1.21178	1.25767e-31
FOXA2	-1.21372	1.12934e-09
NOX5	-1.21395	4.71223e-08
ESM1	-1.2168	2.86905e-18
RASSF6	-1.2273	1.76523e-13
PFKFB2	-1.22944	4.22407e-36
HIF3A	-1.23035	5.29959e-27
RPS6KL1	-1.24141	9.46167e-41
PTPN20B	-1.24271	2.92622e-07
APBA2	-1.25119	1.48176e-26
NEGR1	-1.25237	7.40981e-21
PRND	-1.2578	4.37548e-09
MFAP3L	-1.26707	1.62699e-27
RND2	-1.27003	6.15226e-41
RSPH6A	-1.27369	1.51499e-25
FRK	-1.27615	2.23026e-23
LRRN2	-1.27653	7.90932e-28
ALDH3A1	-1.27713	3.12233e-19
OPCML	-1.28005	9.33582e-07
NETO2	-1.28653	5.5786e-45
BEGAIN	-1.29021	9.64602e-31
KRT78	-1.29081	4.46926e-07
SMOC1	-1.29195	5.56946e-15
KCNK3	-1.29235	5.70454e-23
CGNL1	-1.29322	1.30897e-37
PHEX	-1.30347	3.04669e-08
CHGB	-1.30702	1.60145e-07
DUOX2	-1.31078	2.90732e-26
TTLL7	-1.31093	2.1853e-25
TMPRSS3	-1.31312	1.39497e-16
OLFM2	-1.31841	4.86244e-26
RNF150	-1.31901	3.2167e-30
SUSD5	-1.3216	5.33802e-37
SYT13	-1.32263	4.81302e-14
XK	-1.32539	1.19285e-37
ADD2	-1.32806	2.22804e-19
ABCC11	-1.33149	1.24508e-07
LIFR	-1.33378	9.10442e-34
TRPV6	-1.33722	1.5291e-13
CORO2B	-1.34091	9.0961e-39
LRFN1	-1.3411	2.29914e-45
ADCY1	-1.34125	5.70328e-33
EEF1A2	-1.34776	2.80687e-09
SORCS1	-1.35086	3.22604e-11
CD27	-1.35436	6.5708e-18
PPM1L	-1.35454	3.40268e-33
EDN2	-1.35987	2.47795e-21
SLC26A9	-1.36362	3.08975e-31
SLC16A2	-1.37203	3.47379e-45
PREX2	-1.38049	2.94455e-26
SGIP1	-1.38192	5.30109e-17
CACNA2D2	-1.38278	1.57587e-29
CPXM1	-1.38722	8.24779e-16
NPR3	-1.39482	1.16579e-16
PCDP1	-1.39559	2.96721e-34
RCAN2	-1.39974	3.41086e-57
BEX1	-1.40132	3.74643e-18
CKB	-1.40323	1.2429e-49
GFAP	-1.4187	2.33981e-20
PDE11A	-1.42192	2.04364e-21
TRIM58	-1.43365	3.70919e-40
VIPR1	-1.43864	1.16323e-29
KIF5A	-1.43928	1.05879e-10
NOVA1	-1.4487	1.08517e-19
MAT1A	-1.45194	1.13672e-09
KY	-1.45838	3.36896e-32
NEB	-1.45872	3.69494e-10
FAM3D	-1.46372	4.1071e-28
AOX1	-1.46461	1.05945e-15
EDN3	-1.46717	2.76477e-09
IYD	-1.48067	1.44003e-25
RAP1GAP	-1.48209	1.15402e-35
ANO3	-1.48575	4.90951e-29
CNTNAP3	-1.48628	7.1464e-30
MAP1LC3C	-1.4867	4.68258e-25
RIMS4	-1.4926	1.29474e-25
PLCH1	-1.50513	6.35449e-33
FAM124A	-1.51169	6.18096e-46
NRXN2	-1.51507	3.25886e-36
TCF7L1	-1.51638	1.63869e-56
TRPM5	-1.5245	2.2235e-23
CD300LG	-1.54154	4.36755e-13
KIAA2022	-1.54214	2.05802e-36
BRSK2	-1.54702	4.41485e-26
MAGEL2	-1.56587	2.32873e-23
QRFPR	-1.57517	1.30763e-19
GLIS1	-1.58398	1.64022e-19
CECR2	-1.58466	1.61635e-20
PLA2G4F	-1.59287	8.1819e-26
GPR61	-1.59324	1.89596e-23
TMEM38A	-1.59988	9.55511e-37
GSTM3	-1.60928	1.14918e-56
FRMPD2	-1.61185	9.39148e-25
SLC27A4	-1.62463	2.1056e-55
SLC2A4	-1.6306	1.14305e-37
TIMP4	-1.63311	5.18848e-31
RYR2	-1.63521	1.40875e-21
LRRTM1	-1.63547	6.40739e-11
AR	-1.63755	5.60715e-26
FAM189A1	-1.64227	6.83451e-21
PLA2G3	-1.64672	1.30109e-19
CXXC4	-1.64896	1.16338e-29
NCAM1	-1.65459	5.46059e-27
RBM24	-1.6566	3.15353e-25
FCGBP	-1.66839	2.75748e-44
GJA3	-1.67256	2.4976e-20
SLC24A3	-1.67781	2.10428e-41
ADM2	-1.6827	3.44413e-36
MDS2	-1.68765	3.34578e-35
FAM155B	-1.70084	1.11193e-30
DDIT4L	-1.70125	1.01841e-27
SLC44A4	-1.70997	3.99412e-18
SDK2	-1.72246	1.82243e-35
ST3GAL6	-1.74338	1.22765e-73
PKNOX2	-1.75239	9.30891e-19
AQP4	-1.75536	2.02315e-31
PLCD4	-1.76105	1.22765e-73
QPRT	-1.76125	1.11241e-37
ECEL1	-1.76323	1.67085e-23
LDHD	-1.76764	3.28285e-60
FAM65C	-1.77852	6.62943e-52
NDP	-1.78007	2.86531e-21
CDON	-1.7873	1.92251e-70
ADAM22	-1.79005	3.92278e-34
KIF5C	-1.79201	1.09952e-40
C16orf89	-1.79354	1.28436e-68
ST6GAL1	-1.80228	1.1266e-42
ARX	-1.80531	1.52433e-12
ARHGAP24	-1.81335	1.31919e-71
CA12	-1.82681	2.74076e-27
PGF	-1.84527	2.22473e-58
VTN	-1.85112	8.50293e-25
HLF	-1.85588	1.86083e-52
ELMO1	-1.85664	1.23094e-65
SLC26A7	-1.885	6.81092e-36
SULT1A2	-1.89326	3.04678e-81
FGF11	-1.89867	3.20025e-56
CACNB2	-1.91228	4.54168e-67
PPARGC1A	-1.91313	1.11372e-42
GNA14	-1.92022	4.05642e-76
ALK	-1.92073	3.13872e-18
DLG2	-1.92139	1.34351e-42
MAOB	-1.92538	1.75423e-39
IGDCC3	-1.9385	2.7029e-29
DACT2	-1.93936	1.05161e-15
RAG1	-1.94185	8.57287e-45
RIMKLA	-1.95234	6.32083e-70
DGKI	-1.96031	1.59378e-34
FOXJ1	-1.96454	9.43098e-22
FAM19A2	-1.96611	1.90467e-28
UNC5D	-1.97909	1.55012e-20
PGA3	-1.98277	4.88865e-23
NQO1	-1.99524	1.07481e-60
LIPC	-2.01104	2.58401e-30
SYNPR	-2.01167	1.36849e-12
SOD3	-2.03962	3.31839e-55
SSPO	-2.05284	1.0531e-45
IPCEF1	-2.05676	3.02475e-43
SLC26A4	-2.08126	8.62836e-41
DIRAS2	-2.08999	1.51004e-47
TFCP2L1	-2.09841	3.00486e-41
HSPB7	-2.14476	2.54811e-36
RNF157	-2.14861	1.18711e-59
HAP1	-2.19457	8.11569e-46
MAPT	-2.23705	6.65495e-58
PYGM	-2.25413	9.503e-38
GABRB3	-2.30757	8.36449e-46
ZNF804B	-2.32105	1.22977e-14
SLC29A4	-2.34865	2.82978e-68
PTPRQ	-2.35806	9.02099e-27
CSMD1	-2.37518	1.58384e-25
LMX1B	-2.39158	1.61815e-18
EBF4	-2.41089	6.71458e-79
PCP4L1	-2.42738	2.48833e-37
SNAP91	-2.43557	6.35651e-32
GSDMC	-2.46629	4.69487e-34
CACNB4	-2.53419	4.42479e-94
CDH16	-2.53444	1.24177e-26
ASXL3	-2.54715	1.91467e-36
CTNND2	-2.57154	2.13883e-23
TBX22	-2.57342	6.24768e-23
MPPED2	-2.57946	7.25377e-65
RGS17	-2.59413	5.29788e-56
NEFL	-2.59463	3.07568e-21
GCGR	-2.60971	1.8739e-09
SERPIND1	-2.63427	6.83701e-20
EPHA5	-2.64941	4.22557e-22
SCUBE1	-2.68517	4.30392e-53
ABCC8	-2.72519	1.75637e-29
FAM163A	-2.73622	6.56564e-33
MSI1	-2.77435	7.27859e-53
WSCD2	-2.77994	1.06302e-33
SLC30A8	-2.78115	6.96652e-16
AQP7	-2.81185	1.40117e-45
SLC5A5	-2.86613	7.98931e-17
GCK	-2.89168	3.20025e-56
ASTN1	-2.89528	4.50903e-36
ATRNL1	-2.89766	4.20264e-62
NWD1	-2.90187	9.64541e-49
PART1	-2.95723	1.43291e-18
IGF2	-2.96448	1.13905e-32
STXBP5L	-2.97245	1.1897e-47
NXPH4	-2.99894	4.42663e-55
SLC5A8	-3.0504	7.05849e-37
UGT3A2	-3.11784	2.74866e-32
SBSN	-3.14699	2.00809e-28
AKR1C1	-3.22266	3.16911e-52
SEMA3D	-3.28048	2.40954e-42
SFTPC	-3.2946	4.75982e-38
SLC6A17	-3.33313	1.43507e-63
FLRT1	-3.33559	5.2452e-73
KLK4	-3.3424	2.69161e-32
IGF2BP3	-3.39341	1.19933e-62
LINGO2	-3.4214	2.03489e-40
GLDC	-3.49601	4.77109e-44
GATA5	-3.49916	1.39689e-25
CLCNKA	-3.56858	4.2458e-81
CADPS	-3.58672	2.25862e-27
TPO	-3.59591	1.95465e-56
PAX1	-3.67295	1.60195e-18
DIO1	-3.68736	5.7004e-53
KIF1A	-3.77491	6.69686e-52
CNTNAP2	-3.79346	3.03607e-63
TRPM3	-3.82609	2.0268e-64
FER1L6	-4.3133	1.45125e-33
AKR1C2	-4.31763	6.08573e-63
SFRP1	-4.51099	5.34644e-77
SLC14A2	-4.52924	1.53171e-61
NTRK1	-4.54347	5.97923e-31
CUX2	-4.76155	4.24961e-40
SOX3	-4.76537	1.00424e-33
ATP1A3	-4.8121	3.32289e-50
PPP2R2C	-4.85006	1.75127e-66
IRX6	-4.98598	5.58177e-53
PRRT4	-5.01442	1.1735e-89
HMGCS2	-5.01524	2.29941e-25
ATP12A	-5.25725	1.21067e-27
PAX2	-5.37516	1.00173e-16
GPX2	-5.44105	6.47437e-36
MMEL1	-5.77385	2.06521e-58
MATN1	-6.04661	4.61336e-68
BCAN	-6.31851	2.85346e-62
COL9A3	-6.3534	2.51151e-91
AKR1B10	-7.04261	1.37922e-26
CDX2	-7.25932	3.73552e-17
ARSF	-7.774	1.13038e-30

[truncated: 2 more sheets: S11, S12]
